# Supplementary material for: cis-Dichloridobis(ethyl methyl sulfide-κS)oxidovanadium(IV)
Source: Acta Crystallogr Sect E Struct Rep Online. 2013 Mar 16;69(Pt 4):m209. doi: 10.1107/S1600536813006703 (PMC3629486; doi:10.1107/S1600536813006703)
Supplement: Supplementary file 1 [file e-69-0m209-sup1.cif]

##############################################################################
#                                                                            #
# This CIF contains the data in a paper accepted for publication in          #
# Acta Crystallographica Section E. It conforms to the requirements of       #
# Notes for Authors for Acta Crystallographica Section E, and has been       #
# peer reviewed under the auspices of the IUCr Commission on Journals.       #
#                                                                            #
# Full details of the Crystallographic Information File format               #
# are given in the paper "The Crystallographic Information File (CIF):       #
# a New Standard Archive File for Crystallography" by S. R. Hall, F. H.      #
# Allen and I. D. Brown [Acta Cryst. (1991), A47, 655-685].                  #
#                                                                            #
# The current version of the core CIF dictionary is obtainable from          #
# ftp://ftp.iucr.org/pub/cif_core.dic.                                       #
#                                                                            #
# Software is freely available for graphical display of the structure(s)     #
# in this CIF. For information consult the CIF software page                 #
# http://www.iucr.org/resources/cif/software.                                #
#                                                                            #
# This file may be used for bona fide research purposes within the           #
# scientific community so long as proper attribution is given to the journal # 
# article from which it was obtained.                                        #
#                                                                            #
##############################################################################
data_global
_audit_creation_method     'form.cif (version 2.0)'
_journal_data_validation_number     ?
_journal_date_recd_electronic     2013-02-06
_journal_date_accepted     2013-03-08
_journal_name_full     'Acta Crystallographica, Section E'
_journal_year     2013
_journal_volume     69
_journal_issue      4
_journal_page_first     m209
_journal_page_last     m209
_journal_paper_category     QM
_journal_paper_doi     10.1107/S1600536813006703
_journal_coeditor_code     CQ2002
_publ_contact_author_name     'Dr. Takashi Fujihara'
_publ_contact_author_address
;
Comprehensive Analysis Center for Science, Saitama University,
Shimo-Okubo 255, Sakura-ku, Saitama 338-8570, Japan
;
_publ_contact_author_email     fuji@chem.saitama-u.ac.jp
_publ_contact_author_fax     '+81-48-858-3707'
_publ_contact_author_phone     '+81-48-858-3670'
_publ_section_title
;
<i>cis</i>-Dichloridobis(ethyl methyl sulfide-\k<i>S</i>)oxidovanadium(IV)
;
loop_
    _publ_author_name
    _publ_author_address
    'Matsuura, Masatoshi'
;
Department of Chemistry
Graduate School of Science and Engineering
Saitama University
Shimo-Okubo 255
Sakura-ku
Saitama 338-8570
Japan
;
    'Fujihara, Takashi'
;
Comprehensive Analysis Center for Science
Saitama University
Shimo-Okubo 255
Sakura-ku
Saitama 338-8570
Japan
;
    'Nagasawa, Akira'
;
Department of Chemistry
Graduate School of Science and Engineering
Saitama University
Shimo-Okubo 255
Sakura-ku
Saitama 338-8570
Japan
;
_publ_section_synopsis     .
data_I
_audit_creation_method     SHELXL-97
_chemical_name_systematic
;
<i>cis</i>-Dichloridobis(ethyl methyl sulfide-\k<i>S</i>)oxidovanadium(IV)
;
_chemical_name_common     ?
_chemical_formula_moiety     'C6 H16 Cl2 O S2 V'
_chemical_formula_sum     'C6 H16 Cl2 O S2 V'
_chemical_formula_iupac     '[V Cl2 O (C3 H8 S)2]'
_chemical_formula_weight     290.15
_chemical_melting_point     ?
_symmetry_cell_setting     monoclinic
_symmetry_space_group_name_H-M     'P 21/n'
_symmetry_space_group_name_Hall     '-P 2yn'
loop_
    _symmetry_equiv_pos_as_xyz
    'x, y, z'
    '-x+1/2, y+1/2, -z+1/2'
    '-x, -y, -z'
    'x-1/2, -y-1/2, z-1/2'
_cell_length_a     10.503(3)
_cell_length_b     10.386(3)
_cell_length_c     11.890(4)
_cell_angle_alpha     90.00
_cell_angle_beta     93.484(3)
_cell_angle_gamma     90.00
_cell_volume     1294.6(7)
_cell_formula_units_Z     4
_cell_measurement_reflns_used     3238
_cell_measurement_theta_min     2.51
_cell_measurement_theta_max     27.03
_cell_measurement_temperature     150(2)
_cell_special_details     ?
_exptl_crystal_description     block
_exptl_crystal_colour     blue
_exptl_crystal_size_max     0.15
_exptl_crystal_size_mid     0.13
_exptl_crystal_size_min     0.11
_exptl_crystal_density_diffrn     1.489
_exptl_crystal_density_meas     ?
_exptl_crystal_density_method     'not measured'
_exptl_crystal_F_000     596
_exptl_absorpt_coefficient_mu     1.462
_exptl_absorpt_correction_type     multi-scan
_exptl_absorpt_process_details     '(SADABS; Bruker, 2008)'
_exptl_absorpt_correction_T_min     0.8105
_exptl_absorpt_correction_T_max     0.8557
_exptl_special_details     ?
_diffrn_ambient_temperature     150(2)
_diffrn_radiation_type     MoK\a
_diffrn_radiation_wavelength     0.71073
_diffrn_radiation_source     'Bruker TXS fine-focus rotating anode'
_diffrn_radiation_monochromator     'Bruker Helios multilayer confocal mirror'
_diffrn_measurement_device_type     'Bruker APEXII CCD area-detector'
_diffrn_measurement_method     '\f and \w'
_diffrn_detector_area_resol_mean     8.333
_diffrn_reflns_number     13449
_diffrn_reflns_av_R_equivalents     0.0592
_diffrn_reflns_av_sigmaI/netI     0.0445
_diffrn_reflns_theta_min     2.51
_diffrn_reflns_theta_max     26.37
_diffrn_reflns_theta_full     26.37
_diffrn_measured_fraction_theta_max     1.000
_diffrn_measured_fraction_theta_full     1.000
_diffrn_reflns_limit_h_min     -13
_diffrn_reflns_limit_h_max     13
_diffrn_reflns_limit_k_min     -12
_diffrn_reflns_limit_k_max     12
_diffrn_reflns_limit_l_min     -14
_diffrn_reflns_limit_l_max     14
_refine_special_details
;
Refinement of F^2^ against ALL reflections.  The weighted R-factor wR and
goodness of fit S are based on F^2^, conventional R-factors R are based
on F, with F set to zero for negative F^2^. The threshold expression of
F^2^ > 2sigma(F^2^) is used only for calculating R-factors(gt) etc. and is
not relevant to the choice of reflections for refinement.  R-factors based
on F^2^ are statistically about twice as large as those based on F, and R-
factors based on ALL data will be even larger.
;
_reflns_number_total     2646
_reflns_number_gt     2125
_reflns_threshold_expression     I>2\s(I)
_refine_ls_structure_factor_coef     Fsqd
_refine_ls_matrix_type     full
_refine_ls_R_factor_all     0.0431
_refine_ls_R_factor_gt     0.0305
_refine_ls_wR_factor_gt     0.0625
_refine_ls_wR_factor_ref     0.0655
_refine_ls_goodness_of_fit_ref     1.241
_refine_ls_restrained_S_all     1.241
_refine_ls_number_reflns     2646
_refine_ls_number_parameters     113
_refine_ls_number_restraints     0
_refine_ls_hydrogen_treatment     constr
_refine_ls_weighting_scheme     calc
_refine_ls_weighting_details
         'calc w=1/[\s^2^(Fo^2^)+(0.0000P)^2^+0.0000P] where P=(Fo^2^+2Fc^2^)/3'
_atom_sites_solution_hydrogens     geom
_atom_sites_solution_primary     direct
_atom_sites_solution_secondary     difmap
_refine_ls_shift/su_max     0.000
_refine_ls_shift/su_mean     0.000
_refine_diff_density_max     0.356
_refine_diff_density_min     -0.370
_refine_ls_extinction_method     none
_refine_ls_extinction_coef     ?
loop_
    _atom_type_symbol
    _atom_type_description
    _atom_type_scat_dispersion_real
    _atom_type_scat_dispersion_imag
    _atom_type_scat_source
    'C' 'C' 0.0033 0.0016
                         'International Tables Vol C Tables 4.2.6.8 and 6.1.1.4'
    'H' 'H' 0.0000 0.0000
                         'International Tables Vol C Tables 4.2.6.8 and 6.1.1.4'
    'O' 'O' 0.0106 0.0060
                         'International Tables Vol C Tables 4.2.6.8 and 6.1.1.4'
    'S' 'S' 0.1246 0.1234
                         'International Tables Vol C Tables 4.2.6.8 and 6.1.1.4'
    'Cl' 'Cl' 0.1484 0.1585
                         'International Tables Vol C Tables 4.2.6.8 and 6.1.1.4'
    'V' 'V' 0.3005 0.5294
                         'International Tables Vol C Tables 4.2.6.8 and 6.1.1.4'
_computing_data_collection     'APEX2 (Bruker, 2008)'
_computing_cell_refinement     'SAINT (Bruker, 2008)'
_computing_data_reduction     'SAINT and XPREP (Bruker, 2008)'
_computing_structure_solution     'SHELXS97 (Sheldrick, 2008)'
_computing_structure_refinement     'SHELXL97 (Sheldrick, 2008)'
_computing_molecular_graphics     'ORTEP-3 for Windows (Farrugia, 2012)'
_computing_publication_material     'XCIF (Bruker, 2008)'
loop_
    _atom_site_type_symbol
    _atom_site_label
    _atom_site_fract_x
    _atom_site_fract_y
    _atom_site_fract_z
    _atom_site_U_iso_or_equiv
    _atom_site_adp_type
    _atom_site_calc_flag
    _atom_site_refinement_flags
    _atom_site_occupancy
    _atom_site_symmetry_multiplicity
    _atom_site_disorder_assembly
    _atom_site_disorder_group
    V V1 0.29967(3) 0.19666(4) 0.98439(3) 0.02823(12) Uani d . 1 1 . .
    Cl Cl1 0.08892(5) 0.14880(7) 0.95318(5) 0.0513(2) Uani d . 1 1 . .
    Cl Cl2 0.38968(6) 0.37705(6) 1.06207(5) 0.04726(18) Uani d . 1 1 . .
    S S1 0.27796(5) 0.11532(6) 1.17891(4) 0.03144(15) Uani d . 1 1 . .
    S S2 0.28225(5) 0.31343(6) 0.80213(5) 0.03179(15) Uani d . 1 1 . .
    C C1 0.4391(2) 0.1050(2) 1.24240(17) 0.0361(6) Uani d . 1 1 . .
    H H1A 0.4932 0.0586 1.1905 0.043 Uiso calc R 1 1 . .
    H H1B 0.4740 0.1931 1.2527 0.043 Uiso calc R 1 1 . .
    C C2 0.4459(2) 0.0369(3) 1.35491(17) 0.0464(7) Uani d . 1 1 . .
    H H2A 0.3901 0.0805 1.4059 0.070 Uiso calc R 1 1 . .
    H H2B 0.5339 0.0386 1.3874 0.070 Uiso calc R 1 1 . .
    H H2C 0.4182 -0.0526 1.3444 0.070 Uiso calc R 1 1 . .
    C C3 0.2416(2) -0.0523(2) 1.15743(19) 0.0467(6) Uani d . 1 1 . .
    H H3A 0.3105 -0.0935 1.1186 0.070 Uiso calc R 1 1 . .
    H H3B 0.1613 -0.0607 1.1115 0.070 Uiso calc R 1 1 . .
    H H3C 0.2332 -0.0941 1.2305 0.070 Uiso calc R 1 1 . .
    C C4 0.4450(2) 0.3479(3) 0.7720(2) 0.0492(7) Uani d . 1 1 . .
    H H4A 0.4942 0.2677 0.7732 0.074 Uiso calc R 1 1 . .
    H H4B 0.4826 0.4070 0.8291 0.074 Uiso calc R 1 1 . .
    H H4C 0.4468 0.3878 0.6974 0.074 Uiso calc R 1 1 . .
    C C5 0.2422(2) 0.1881(2) 0.70034(18) 0.0392(6) Uani d . 1 1 . .
    H H5A 0.3071 0.1190 0.7085 0.047 Uiso calc R 1 1 . .
    H H5B 0.1588 0.1503 0.7169 0.047 Uiso calc R 1 1 . .
    C C6 0.2351(3) 0.2359(3) 0.5799(2) 0.0544(7) Uani d . 1 1 . .
    H H6A 0.1737 0.3068 0.5718 0.082 Uiso calc R 1 1 . .
    H H6B 0.2075 0.1655 0.5292 0.082 Uiso calc R 1 1 . .
    H H6C 0.3194 0.2662 0.5606 0.082 Uiso calc R 1 1 . .
    O O1 0.39676(14) 0.09120(15) 0.94548(12) 0.0415(4) Uani d . 1 1 . .
loop_
    _atom_site_aniso_label
    _atom_site_aniso_U_11
    _atom_site_aniso_U_22
    _atom_site_aniso_U_33
    _atom_site_aniso_U_12
    _atom_site_aniso_U_13
    _atom_site_aniso_U_23
    V1 0.02533(19) 0.0281(2) 0.0312(2) -0.00192(16) 0.00131(15) 0.00101(16)
    Cl1 0.0309(3) 0.0701(5) 0.0518(4) -0.0170(3) -0.0072(3) 0.0221(3)
    Cl2 0.0595(4) 0.0392(4) 0.0433(3) -0.0187(3) 0.0047(3) -0.0057(3)
    S1 0.0290(3) 0.0353(4) 0.0302(3) -0.0030(3) 0.0034(2) -0.0008(2)
    S2 0.0319(3) 0.0292(4) 0.0345(3) -0.0001(3) 0.0044(2) 0.0039(2)
    C1 0.0298(11) 0.0464(16) 0.0317(12) -0.0050(11) -0.0007(9) -0.0011(11)
    C2 0.0441(14) 0.0599(19) 0.0344(13) 0.0017(13) -0.0029(11) 0.0058(12)
    C3 0.0614(16) 0.0385(16) 0.0391(14) -0.0180(13) -0.0068(12) 0.0046(12)
    C4 0.0378(14) 0.0590(19) 0.0517(15) -0.0153(13) 0.0097(12) 0.0001(13)
    C5 0.0410(13) 0.0388(16) 0.0376(13) -0.0033(11) 0.0019(11) -0.0036(11)
    C6 0.0561(16) 0.070(2) 0.0371(14) -0.0027(15) 0.0041(12) -0.0044(13)
    O1 0.0471(9) 0.0402(11) 0.0374(9) 0.0140(8) 0.0031(7) 0.0023(7)
_geom_special_details
;
All esds (except the esd in the dihedral angle between two l.s. planes) are
estimated using the full covariance matrix. The cell esds are taken into
account individually in the estimation of esds in distances, angles and
torsion angles; correlations between esds in cell parameters are only used
when they are defined by crystal symmetry. An approximate (isotropic)
treatment of cell esds is used for estimating esds involving l.s. planes.
;
loop_
    _geom_bond_atom_site_label_1
    _geom_bond_atom_site_label_2
    _geom_bond_site_symmetry_2
    _geom_bond_distance
    _geom_bond_publ_flag
    V1 O1 . 1.5845(15) ?
    V1 Cl2 . 2.2695(9) ?
    V1 Cl1 . 2.2769(9) ?
    V1 S2 . 2.4803(9) ?
    V1 S1 . 2.4858(9) ?
    S1 C3 . 1.797(3) ?
    S1 C1 . 1.814(2) ?
    S2 C4 . 1.804(2) ?
    S2 C5 . 1.810(2) ?
    C1 C2 . 1.511(3) ?
    C1 H1A . 0.9900 ?
    C1 H1B . 0.9900 ?
    C2 H2A . 0.9800 ?
    C2 H2B . 0.9800 ?
    C2 H2C . 0.9800 ?
    C3 H3A . 0.9800 ?
    C3 H3B . 0.9800 ?
    C3 H3C . 0.9800 ?
    C4 H4A . 0.9800 ?
    C4 H4B . 0.9800 ?
    C4 H4C . 0.9800 ?
    C5 C6 . 1.513(3) ?
    C5 H5A . 0.9900 ?
    C5 H5B . 0.9900 ?
    C6 H6A . 0.9800 ?
    C6 H6B . 0.9800 ?
    C6 H6C . 0.9800 ?
loop_
    _geom_angle_atom_site_label_1
    _geom_angle_atom_site_label_2
    _geom_angle_atom_site_label_3
    _geom_angle_site_symmetry_1
    _geom_angle_site_symmetry_3
    _geom_angle
    _geom_angle_publ_flag
    O1 V1 Cl2 . . 115.47(7) ?
    O1 V1 Cl1 . . 115.97(7) ?
    Cl2 V1 Cl1 . . 128.56(3) ?
    O1 V1 S2 . . 95.60(6) ?
    Cl2 V1 S2 . . 87.64(3) ?
    Cl1 V1 S2 . . 86.85(2) ?
    O1 V1 S1 . . 97.69(6) ?
    Cl2 V1 S1 . . 87.79(3) ?
    Cl1 V1 S1 . . 86.23(2) ?
    S2 V1 S1 . . 166.66(2) ?
    C3 S1 C1 . . 100.77(12) ?
    C3 S1 V1 . . 103.16(8) ?
    C1 S1 V1 . . 105.74(7) ?
    C4 S2 C5 . . 101.24(11) ?
    C4 S2 V1 . . 104.47(9) ?
    C5 S2 V1 . . 103.56(8) ?
    C2 C1 S1 . . 112.89(15) ?
    C2 C1 H1A . . 109.0 ?
    S1 C1 H1A . . 109.0 ?
    C2 C1 H1B . . 109.0 ?
    S1 C1 H1B . . 109.0 ?
    H1A C1 H1B . . 107.8 ?
    C1 C2 H2A . . 109.5 ?
    C1 C2 H2B . . 109.5 ?
    H2A C2 H2B . . 109.5 ?
    C1 C2 H2C . . 109.5 ?
    H2A C2 H2C . . 109.5 ?
    H2B C2 H2C . . 109.5 ?
    S1 C3 H3A . . 109.5 ?
    S1 C3 H3B . . 109.5 ?
    H3A C3 H3B . . 109.5 ?
    S1 C3 H3C . . 109.5 ?
    H3A C3 H3C . . 109.5 ?
    H3B C3 H3C . . 109.5 ?
    S2 C4 H4A . . 109.5 ?
    S2 C4 H4B . . 109.5 ?
    H4A C4 H4B . . 109.5 ?
    S2 C4 H4C . . 109.5 ?
    H4A C4 H4C . . 109.5 ?
    H4B C4 H4C . . 109.5 ?
    C6 C5 S2 . . 113.16(18) ?
    C6 C5 H5A . . 108.9 ?
    S2 C5 H5A . . 108.9 ?
    C6 C5 H5B . . 108.9 ?
    S2 C5 H5B . . 108.9 ?
    H5A C5 H5B . . 107.8 ?
    C5 C6 H6A . . 109.5 ?
    C5 C6 H6B . . 109.5 ?
    H6A C6 H6B . . 109.5 ?
    C5 C6 H6C . . 109.5 ?
    H6A C6 H6C . . 109.5 ?
    H6B C6 H6C . . 109.5 ?
loop_
    _geom_torsion_atom_site_label_1
    _geom_torsion_atom_site_label_2
    _geom_torsion_atom_site_label_3
    _geom_torsion_atom_site_label_4
    _geom_torsion_site_symmetry_1
    _geom_torsion_site_symmetry_2
    _geom_torsion_site_symmetry_3
    _geom_torsion_site_symmetry_4
    _geom_torsion
    _geom_torsion_publ_flag
    O1 V1 S1 C3 . . . . -51.05(11) ?
    Cl2 V1 S1 C3 . . . . -166.45(9) ?
    Cl1 V1 S1 C3 . . . . 64.67(9) ?
    S2 V1 S1 C3 . . . . 123.54(13) ?
    O1 V1 S1 C1 . . . . 54.33(10) ?
    Cl2 V1 S1 C1 . . . . -61.07(9) ?
    Cl1 V1 S1 C1 . . . . 170.05(9) ?
    S2 V1 S1 C1 . . . . -131.08(13) ?
    O1 V1 S2 C4 . . . . -53.04(11) ?
    Cl2 V1 S2 C4 . . . . 62.33(9) ?
    Cl1 V1 S2 C4 . . . . -168.84(9) ?
    S1 V1 S2 C4 . . . . 132.35(13) ?
    O1 V1 S2 C5 . . . . 52.59(10) ?
    Cl2 V1 S2 C5 . . . . 167.95(8) ?
    Cl1 V1 S2 C5 . . . . -63.22(8) ?
    S1 V1 S2 C5 . . . . -122.02(13) ?
    C3 S1 C1 C2 . . . . -63.62(19) ?
    V1 S1 C1 C2 . . . . -170.74(16) ?
    C4 S2 C5 C6 . . . . -68.07(19) ?
    V1 S2 C5 C6 . . . . -176.14(16) ?
loop_
    _geom_hbond_atom_site_label_D
    _geom_hbond_atom_site_label_H
    _geom_hbond_atom_site_label_A
    _geom_hbond_site_symmetry_A
    _geom_hbond_distance_DH
    _geom_hbond_distance_HA
    _geom_hbond_distance_DA
    _geom_hbond_angle_DHA
    C1 H1 O1 3_657 0.99 2.57 3.547(3) 170.2
_iucr_refine_instructions_details
;
TITL fuji_matsu_Vana_tokeruyatsu_0m in P2(1)/n
CELL 0.71073 10.5028 10.3862 11.8899 90.000 93.484 90.000
ZERR 4.00 0.0032 0.0032 0.0036 0.000 0.003 0.000
LATT 1
SYMM -x+1/2, y+1/2, -z+1/2
SFAC C  H  O  S  Cl V
UNIT 24  64  4  8  8  4
L.S. 8
ACTA
BOND $H
FMAP 2
PLAN 1
conf
eqiv $1 1-x,-y,2-z
htab C1 O1_$1
SIZE 0.110 0.130 0.150
WGHT   0.000000   0.000000
FVAR 0.187390
TEMP -123.000
V1     6   0.299675   0.196663   0.984387  11.000000   0.025330 =
           0.028120   0.031190   0.001010   0.001310  -0.001920
Cl1    5   0.088923   0.148803   0.953181  11.000000   0.030850 =
           0.070150   0.051810   0.022120  -0.007230  -0.016960
Cl2    5   0.389677   0.377051   1.062075  11.000000   0.059450 =
           0.039180   0.043340  -0.005740   0.004750  -0.018650
S1     4   0.277960   0.115323   1.178908  11.000000   0.029040 =
           0.035290   0.030200  -0.000810   0.003430  -0.003000
S2     4   0.282254   0.313428   0.802128  11.000000   0.031940 =
           0.029160   0.034540   0.003920   0.004370  -0.000070
C1     1   0.439100   0.105025   1.242404  11.000000   0.029760 =
           0.046410   0.031750  -0.001120  -0.000680  -0.004990
AFIX 23
H1A    2   0.493225   0.058551   1.190470  11.000000  -1.200000
H1B    2   0.473962   0.193084   1.252708  11.000000  -1.200000
AFIX 0
C2     1   0.445922   0.036905   1.354907  11.000000   0.044100 =
           0.059930   0.034410   0.005840  -0.002860   0.001700
AFIX 137
H2A    2   0.390067   0.080530   1.405910  11.000000  -1.500000
H2B    2   0.533921   0.038617   1.387401  11.000000  -1.500000
H2C    2   0.418200  -0.052610   1.344374  11.000000  -1.500000
AFIX 0
C3     1   0.241602  -0.052291   1.157432  11.000000   0.061370 =
           0.038530   0.039130   0.004620  -0.006770  -0.018020
AFIX 137
H3A    2   0.310465  -0.093479   1.118555  11.000000  -1.500000
H3B    2   0.161315  -0.060670   1.111543  11.000000  -1.500000
H3C    2   0.233200  -0.094124   1.230488  11.000000  -1.500000
AFIX 0
C4     1   0.445047   0.347933   0.772034  11.000000   0.037760 =
           0.058980   0.051660   0.000100   0.009700  -0.015290
AFIX 137
H4A    2   0.494217   0.267703   0.773178  11.000000  -1.500000
H4B    2   0.482592   0.407020   0.829128  11.000000  -1.500000
H4C    2   0.446770   0.387822   0.697446  11.000000  -1.500000
AFIX 0
C5     1   0.242184   0.188091   0.700342  11.000000   0.041000 =
           0.038780   0.037630  -0.003640   0.001860  -0.003260
AFIX 23
H5A    2   0.307055   0.119031   0.708536  11.000000  -1.200000
H5B    2   0.158824   0.150317   0.716891  11.000000  -1.200000
AFIX 0
C6     1   0.235081   0.235857   0.579882  11.000000   0.056120 =
           0.070100   0.037070  -0.004350   0.004100  -0.002720
AFIX 137
H6A    2   0.173731   0.306841   0.571835  11.000000  -1.500000
H6B    2   0.207527   0.165467   0.529183  11.000000  -1.500000
H6C    2   0.319387   0.266194   0.560618  11.000000  -1.500000
AFIX 0
O1     3   0.396759   0.091203   0.945483  11.000000   0.047090 =
           0.040230   0.037380   0.002340   0.003070   0.013970
HKLF 4 1 1 0 0 0 1 0 0 0 1
END
HKLF 4 1 1 0 0 0 1 0 0 0 1
REM  fuji_matsu_Vana_tokeruyatsu_0m in P2(1)/n
REM R1=  0.0305 for   2125 Fo > 4sig(Fo)  and  0.0431 for all   2646 data
REM    113 parameters refined using      0 restraints
;
