# Supplementary material for: cis-Dichloridobis(ethyl methyl sulfide-κS)oxidovanadium(IV)
Source: Acta Crystallogr Sect E Struct Rep Online. 2013 Mar 16;69(Pt 4):m209. doi: 10.1107/S1600536813006703 (PMC3629486; doi:10.1107/S1600536813006703)
Supplement: Supplementary file 2 [file e-69-0m209-Isup2.hkl]

# 
# h,k,l, Fc-squared, Fo-squared, sigma(Fo-squared) and status flag 
# 
data_I
_shelx_title ' fuji_matsu_Vana_tokeruyatsu_0m in P2(1)/n' 
_shelx_refln_list_code          4 
_shelx_F_calc_maximum      162.29 
_exptl_crystal_F_000       596.00 
_reflns_d_resolution_high  0.8000 
 
loop_ 
 _symmetry_equiv_pos_as_xyz 
 'x, y, z' 
 '-x+1/2, y+1/2, -z+1/2' 
 '-x, -y, -z' 
 'x-1/2, -y-1/2, z-1/2' 
 
_cell_length_a    10.5028 
_cell_length_b    10.3862 
_cell_length_c    11.8899 
_cell_angle_alpha  90.000 
_cell_angle_beta   93.484 
_cell_angle_gamma  90.000 
 
_shelx_F_squared_multiplier     1.000 
 
loop_ 
 _refln_index_h 
 _refln_index_k 
 _refln_index_l 
 _refln_F_squared_calc 
 _refln_F_squared_meas 
 _refln_F_squared_sigma 
 _refln_observed_status 
   2   0   0    18764.71    19956.18    620.02 o 
   4   0   0     2105.45     2220.54     85.02 o 
   6   0   0     8967.75     9075.10    287.24 o 
   8   0   0      416.87      390.25     20.43 o 
  10   0   0     2227.09     2092.42    110.02 o 
  12   0   0      431.34      421.91     36.88 o 
   1   1   0       36.54       27.64      2.68 o 
   2   1   0    11109.13    11704.20    278.53 o 
   3   1   0        4.54       10.20      2.90 o 
   4   1   0     6936.11     7107.93    158.32 o 
   5   1   0     2650.25     2672.72     61.69 o 
   6   1   0     6443.58     6644.61    149.05 o 
   7   1   0      281.78      273.12     10.79 o 
   8   1   0     1864.89     1793.29     49.34 o 
   9   1   0       31.92       25.50      7.04 o 
  10   1   0     1140.42     1111.26     45.92 o 
  11   1   0      143.14      160.36     21.25 o 
  12   1   0       14.27       20.37      9.13 o 
  13   1   0        3.87        4.11      9.61 o 
   0   2   0     9997.35     9745.95    408.50 o 
   1   2   0     5757.22     6089.39    143.53 o 
   2   2   0     9376.24     9367.63    206.86 o 
   3   2   0      150.86      128.84      5.22 o 
   4   2   0     1801.06     1903.58     44.52 o 
   5   2   0     1089.65     1118.86     27.95 o 
   6   2   0        8.35       16.00      4.79 o 
   7   2   0        6.57        6.16      3.57 o 
   8   2   0      525.93      494.93     19.84 o 
   9   2   0     1125.69     1080.07     37.13 o 
  10   2   0      670.97      631.56     34.40 o 
  11   2   0        6.94        2.98      8.22 o 
  12   2   0      102.49       87.94     13.07 o 
   1   3   0     5300.61     5238.56    117.80 o 
   2   3   0     2418.33     2717.84     62.60 o 
   3   3   0      760.58      753.60     19.35 o 
   4   3   0     1586.06     1668.47     43.12 o 
   5   3   0     5838.69     5809.76    130.83 o 
   6   3   0      265.28      275.00     10.88 o 
   7   3   0       18.21       12.62      4.34 o 
   8   3   0       38.65       34.31     10.04 o 
   9   3   0       46.70       25.30      9.13 o 
  10   3   0      217.48      216.06     17.11 o 
  11   3   0        7.68        5.44     13.61 o 
  12   3   0      216.98      205.12     18.51 o 
   0   4   0    14726.96    14151.00    594.79 o 
   1   4   0     1539.78     1588.54     50.35 o 
   2   4   0      282.74      275.56     13.58 o 
   3   4   0      665.76      752.26     34.07 o 
   4   4   0     1790.77     1874.80     45.16 o 
   5   4   0       82.84       88.63      5.48 o 
   6   4   0     2594.71     2637.77     66.54 o 
   7   4   0       75.65       92.82      9.37 o 
   8   4   0      114.16      104.80     10.32 o 
   9   4   0      386.30      421.60     20.49 o 
  10   4   0      257.56      218.56     16.62 o 
  11   4   0       11.41       15.25     17.10 o 
  12   4   0        6.36        2.11      8.96 o 
   1   5   0       66.74       26.40     13.61 o 
   2   5   0       18.66       25.44      4.39 o 
   3   5   0      326.29      293.78     11.89 o 
   4   5   0      816.33      840.32     23.26 o 
   5   5   0       52.10       71.75      6.10 o 
   6   5   0      400.64      377.50     15.20 o 
   7   5   0      552.95      542.07     22.19 o 
   8   5   0       79.48      101.07     11.44 o 
   9   5   0      134.79      111.51     11.56 o 
  10   5   0      356.58      335.73     20.51 o 
  11   5   0      615.96      610.55     32.78 o 
  12   5   0       44.58       32.12     12.16 o 
   0   6   0     1033.00      971.86     59.24 o 
   1   6   0       12.35       21.02      7.12 o 
   2   6   0      212.48      229.62     14.28 o 
   3   6   0      465.07      469.18     17.63 o 
   4   6   0      148.27      152.83      8.20 o 
   5   6   0      607.37      645.88     29.45 o 
   6   6   0       71.56       79.56     12.55 o 
   7   6   0      361.74      353.71     22.74 o 
   8   6   0      474.35      473.16     32.20 o 
   9   6   0       66.13       88.30     15.24 o 
  10   6   0      184.62      169.80     17.02 o 
  11   6   0      101.39       82.62     16.52 o 
   1   7   0     2074.45     1884.21     82.32 o 
   2   7   0      135.30      136.73     12.27 o 
   3   7   0      373.84      337.58     22.57 o 
   4   7   0     1479.27     1459.82     50.79 o 
   5   7   0      449.90      483.89     23.11 o 
   6   7   0     1222.15     1185.52     97.19 o 
   7   7   0      238.28      263.53     25.38 o 
   8   7   0        0.15       -3.20     13.55 o 
   9   7   0       19.85        6.06     20.61 o 
  10   7   0        0.58       12.59     12.09 o 
  11   7   0      371.36      443.46     37.73 o 
   0   8   0      238.06      195.11     20.35 o 
   1   8   0      672.52      635.13     26.64 o 
   2   8   0     1586.59     1449.98     68.62 o 
   3   8   0      593.43      522.92     35.89 o 
   4   8   0     1263.82     1261.50     93.06 o 
   5   8   0      130.52      122.67     17.00 o 
   6   8   0      304.58      310.13     28.84 o 
   7   8   0       30.88       32.57     17.17 o 
   8   8   0      423.16      447.38     34.60 o 
   9   8   0       20.04       35.22     20.18 o 
  10   8   0       31.68      -12.36     24.78 o 
   1   9   0       37.00       31.88     13.73 o 
   2   9   0      535.94      517.31     23.93 o 
   3   9   0       42.15       34.97     16.18 o 
   4   9   0     1086.37     1108.82     50.76 o 
   5   9   0      522.35      536.02     64.17 o 
   6   9   0      692.17      746.96     95.28 o 
   7   9   0     1024.31     1099.75     97.79 o 
   8   9   0      408.16      449.32     36.77 o 
   9   9   0       43.57       28.14     31.21 o 
   0  10   0     1475.69     1456.98    110.22 o 
   1  10   0      110.99      106.09     20.61 o 
   2  10   0     1590.94     1538.94     62.68 o 
   3  10   0      815.98      837.17     48.12 o 
   4  10   0      278.97      323.46     35.65 o 
   5  10   0      295.28      279.96     28.95 o 
   6  10   0       57.58       34.46     18.23 o 
   7  10   0        5.21       27.91     17.58 o 
   8  10   0       49.08       42.19     20.14 o 
   1  11   0      180.54      170.47     17.32 o 
   2  11   0      922.45      959.81     66.73 o 
   3  11   0       28.60       27.58     15.67 o 
   4  11   0      329.83      405.93     36.21 o 
   5  11   0      190.90      131.78     22.86 o 
   6  11   0      387.44      411.76     64.56 o 
   0  12   0      680.72      733.22     49.30 o 
   1  12   0       72.44       90.02     27.81 o 
   2  12   0      227.52      212.28     27.29 o 
   3  12   0       34.10       35.60     18.55 o 
   4  12   0        8.64       22.53     32.19 o 
   5  12   0       33.34       34.27     30.99 o 
 -13   0   1      205.34      161.17     24.65 o 
 -11   0   1      106.20      117.50     19.05 o 
  -9   0   1      919.85      912.19     39.85 o 
  -7   0   1     1040.66     1026.03     37.93 o 
  -5   0   1     5903.34     6039.74    191.62 o 
  -3   0   1    16921.80    17165.69    535.49 o 
  -1   0   1     3408.09     3542.57    136.34 o 
   1   0   1      490.20      538.72     17.95 o 
   3   0   1     8145.49     8669.67    296.97 o 
   5   0   1     5529.15     5681.85    180.41 o 
   7   0   1     1260.51     1274.96     46.16 o 
   9   0   1     2392.24     2165.08    113.93 o 
  11   0   1      312.00      299.01     28.90 o 
  13   0   1      356.57      304.23     32.28 o 
 -13   1   1        1.87       -4.22      9.29 o 
 -12   1   1      362.07      267.73     20.35 o 
 -11   1   1     1023.05      964.61     41.17 o 
 -10   1   1       39.96       31.94      8.87 o 
  -9   1   1     2226.14     2077.77     65.12 o 
  -8   1   1       31.40       29.15      5.02 o 
  -7   1   1       23.70       29.98      6.19 o 
  -6   1   1     3591.23     3744.08     85.71 o 
  -5   1   1      349.64      416.97     12.92 o 
  -4   1   1       44.25       27.87      4.43 o 
  -3   1   1     1455.33     1560.49     38.81 o 
  -2   1   1     5344.47     5418.06    128.25 o 
  -1   1   1    20669.42    20883.04    459.20 o 
   0   1   1     2341.69     2618.66     63.38 o 
   1   1   1    12973.28    13628.10    300.53 o 
   2   1   1        5.54        2.20      2.52 o 
   3   1   1     1284.18     1475.62     34.47 o 
   4   1   1      231.87      254.89      8.32 o 
   5   1   1     1084.63     1133.39     28.06 o 
   6   1   1     1129.22     1166.81     29.08 o 
   7   1   1      129.41      135.55      7.38 o 
   8   1   1      965.66      887.76     29.88 o 
   9   1   1     2519.82     2305.28     85.21 o 
  10   1   1      623.27      596.55     29.68 o 
  11   1   1      696.54      630.30     32.68 o 
  12   1   1      137.21      106.97     14.10 o 
 -12   2   1      405.17      386.59     25.16 o 
 -11   2   1        2.56       -7.80     11.92 o 
 -10   2   1        9.68        6.15      6.88 o 
  -9   2   1       64.82       62.97      8.29 o 
  -8   2   1       90.07       67.09      9.84 o 
  -7   2   1     1365.47     1395.29     37.38 o 
  -6   2   1     2150.82     2140.47     58.95 o 
  -5   2   1    10948.72    11232.27    266.80 o 
  -4   2   1      268.69      261.78      9.33 o 
  -3   2   1     7022.01     7282.94    173.73 o 
  -2   2   1     3489.86     3624.91     86.48 o 
  -1   2   1    11875.86    11877.95    300.43 o 
   0   2   1     2777.96     2895.43     75.38 o 
   1   2   1     6337.51     6609.42    161.23 o 
   2   2   1      667.26      703.74     17.88 o 
   3   2   1        7.47        3.85      4.55 o 
   4   2   1    18959.72    19519.72    431.53 o 
   5   2   1      649.68      636.57     17.60 o 
   6   2   1     3213.88     3362.07     77.98 o 
   7   2   1      716.37      708.72     24.65 o 
   8   2   1      444.20      411.74     18.05 o 
   9   2   1      111.59       96.28     11.37 o 
  10   2   1      221.25      240.21     18.01 o 
  11   2   1       34.07       40.84     13.65 o 
  12   2   1      137.68       99.37     15.45 o 
 -12   3   1      226.95      198.54     19.43 o 
 -11   3   1      190.52      168.65     15.83 o 
 -10   3   1       45.50       44.01      8.85 o 
  -9   3   1      836.75      835.89     30.55 o 
  -8   3   1       51.23       56.12      7.96 o 
  -7   3   1     5352.99     5306.09    128.76 o 
  -6   3   1     2073.63     2055.18     52.85 o 
  -5   3   1      329.23      368.14     13.60 o 
  -4   3   1      754.48      745.38     21.29 o 
  -3   3   1     1130.61     1193.59     32.55 o 
  -2   3   1     1879.03     1948.36     47.76 o 
  -1   3   1     3404.81     3595.85     85.92 o 
   0   3   1     4429.12     4352.17    103.95 o 
   1   3   1      155.75      137.01      7.83 o 
   2   3   1      222.97      272.66     10.99 o 
   3   3   1     5951.56     6234.05    139.32 o 
   4   3   1      254.43      267.57      9.36 o 
   5   3   1      508.45      596.61     16.67 o 
   6   3   1     1557.32     1599.12     41.69 o 
   7   3   1      207.94      193.21     11.82 o 
   8   3   1     4427.58     4425.12    121.01 o 
   9   3   1       80.37       85.77     12.32 o 
  10   3   1     1720.55     1651.66     64.11 o 
  11   3   1      149.53      142.99     14.77 o 
  12   3   1      283.71      273.64     22.81 o 
 -12   4   1        2.94       -8.39      8.39 o 
 -11   4   1      333.22      319.46     22.28 o 
 -10   4   1       51.22       59.75     10.90 o 
  -9   4   1       41.03       46.28      9.76 o 
  -8   4   1       79.36       86.12      9.72 o 
  -7   4   1      375.56      391.66     16.16 o 
  -6   4   1     1006.48     1034.01     29.36 o 
  -5   4   1      485.86      492.97     16.66 o 
  -4   4   1     2291.65     2234.95     55.52 o 
  -3   4   1      538.92      535.14     17.66 o 
  -2   4   1      580.63      656.11     20.23 o 
  -1   4   1      333.45      324.80     12.17 o 
   0   4   1      267.84      270.90     10.77 o 
   1   4   1     3253.81     3280.80     75.54 o 
   2   4   1      870.68      850.38     22.85 o 
   3   4   1     1749.73     1932.82     46.17 o 
   4   4   1     4448.05     4558.02    108.19 o 
   5   4   1        1.24       -0.84      2.62 o 
   6   4   1     1058.68     1019.64     33.54 o 
   7   4   1        2.39       -3.72      6.60 o 
   8   4   1        0.58        7.32      6.74 o 
   9   4   1      154.17      175.84     18.66 o 
  10   4   1        1.06       -2.56      8.27 o 
  11   4   1       47.83       33.09     10.77 o 
  12   4   1      273.09      284.71     22.34 o 
 -12   5   1      178.59      151.27     17.33 o 
 -11   5   1       82.04       69.76     11.86 o 
 -10   5   1      188.26      191.17     15.03 o 
  -9   5   1       69.28       62.96     10.26 o 
  -8   5   1      345.66      346.88     22.63 o 
  -7   5   1      386.09      377.73     15.12 o 
  -6   5   1      809.18      795.85     25.52 o 
  -5   5   1       20.29       25.28      8.21 o 
  -4   5   1       96.46       91.92      9.29 o 
  -3   5   1      251.51      263.31     10.21 o 
  -2   5   1      624.61      611.45     18.02 o 
  -1   5   1     3347.44     3364.67     88.03 o 
   0   5   1     1073.16      904.28     27.89 o 
   1   5   1     2929.90     3022.09     77.96 o 
   2   5   1      102.58       87.43      7.56 o 
   3   5   1     1111.30     1142.49     29.81 o 
   4   5   1      204.97      216.37      9.49 o 
   5   5   1     1292.09     1353.04     47.90 o 
   6   5   1      202.73      192.93     16.45 o 
   7   5   1      586.39      559.23     23.15 o 
   8   5   1      542.05      524.81     22.84 o 
   9   5   1      626.38      635.35     26.54 o 
  10   5   1      518.49      489.53     23.58 o 
  11   5   1       15.68        2.55      9.74 o 
  12   5   1       70.13       60.40     13.40 o 
 -11   6   1        0.33        9.28     10.57 o 
 -10   6   1       47.82       59.18     21.73 o 
  -9   6   1       25.39       18.84     12.42 o 
  -8   6   1      436.35      499.59     39.29 o 
  -7   6   1       32.30       38.92     11.64 o 
  -6   6   1       24.68       26.97      6.54 o 
  -5   6   1     3548.96     3636.12     99.98 o 
  -4   6   1     1551.04     1675.86     46.04 o 
  -3   6   1      919.33      850.35     29.47 o 
  -2   6   1     5724.54     5527.33    136.89 o 
  -1   6   1      585.60      573.56     31.03 o 
   0   6   1       22.48       35.91      6.36 o 
   1   6   1     3775.28     3657.32     91.85 o 
   2   6   1      937.30      915.30     25.59 o 
   3   6   1      109.77      133.40     16.78 o 
   4   6   1      109.38      126.41      8.02 o 
   5   6   1      175.13      198.37     11.75 o 
   6   6   1       51.49       40.51      8.83 o 
   7   6   1        1.21       -5.44      8.01 o 
   8   6   1      466.73      483.75     27.76 o 
   9   6   1        0.70       32.60     12.65 o 
  10   6   1      121.44      128.90     14.91 o 
  11   6   1       26.70       31.11     14.11 o 
 -11   7   1      305.25      304.33     39.63 o 
 -10   7   1       65.48       77.01     19.41 o 
  -9   7   1     1706.21     1779.05     66.45 o 
  -8   7   1       64.18       53.02     18.34 o 
  -7   7   1     2710.02     2607.62    108.26 o 
  -6   7   1      189.15      204.95     12.94 o 
  -5   7   1      365.39      376.19     19.89 o 
  -4   7   1        9.07        8.07      5.91 o 
  -3   7   1        5.95        3.47      9.42 o 
  -2   7   1      230.07      227.57     14.45 o 
  -1   7   1       11.15       12.98      9.85 o 
   0   7   1      703.17      643.60     28.55 o 
   1   7   1      457.55      456.75     26.04 o 
   2   7   1      510.20      513.97     24.58 o 
   3   7   1     2914.37     2914.74    103.94 o 
   4   7   1       23.54       28.82     11.87 o 
   5   7   1      912.88      927.79     47.04 o 
   6   7   1       96.41      132.93     26.10 o 
   7   7   1        8.33       22.03     14.89 o 
   8   7   1       43.50       65.64     17.22 o 
   9   7   1       11.27        7.91     13.88 o 
  10   7   1      182.12      190.92     24.04 o 
 -10   8   1        4.87        1.15     16.78 o 
  -9   8   1        3.79       -6.39     20.10 o 
  -8   8   1      472.02      469.35     59.24 o 
  -7   8   1      565.96      517.55     61.15 o 
  -6   8   1       94.79      124.23     24.70 o 
  -5   8   1     2493.41     2425.93    101.15 o 
  -4   8   1       56.02       49.78     17.06 o 
  -3   8   1     2073.39     1936.65     60.22 o 
  -2   8   1      405.77      388.33     32.46 o 
  -1   8   1     1740.22     1613.84     52.10 o 
   0   8   1       34.56       28.33     11.80 o 
   1   8   1     2096.70     1898.46     67.36 o 
   2   8   1     1113.82     1023.77     37.55 o 
   3   8   1       80.75       88.75     10.44 o 
   4   8   1        4.94       13.47      6.97 o 
   5   8   1      254.65      273.11     30.01 o 
   6   8   1      416.70      453.51     42.91 o 
   7   8   1       48.00       56.38     17.02 o 
   8   8   1      414.65      375.78     33.79 o 
   9   8   1       14.67       -2.84     26.51 o 
  10   8   1       59.37       47.00     18.24 o 
  -9   9   1      605.27      608.11     64.31 o 
  -8   9   1        1.92       13.52     17.81 o 
  -7   9   1     1411.19     1438.12     96.21 o 
  -6   9   1       18.63       20.42     17.76 o 
  -5   9   1       87.11      131.45     27.96 o 
  -4   9   1      568.07      576.16     45.91 o 
  -3   9   1      239.21      204.62     15.94 o 
  -2   9   1       69.74       76.52     10.67 o 
  -1   9   1      172.74      148.98     13.80 o 
   0   9   1       15.75        6.40      8.37 o 
   1   9   1     1217.52     1146.59     41.52 o 
   2   9   1      235.85      258.11     23.29 o 
   3   9   1     2206.81     2220.27    119.95 o 
   4   9   1      119.88      102.22     30.71 o 
   5   9   1       90.69       75.67     18.18 o 
   6   9   1      142.28      137.00     53.60 o 
   7   9   1       23.23       13.74     27.38 o 
   8   9   1      100.52       95.36     20.81 o 
   9   9   1       43.27       55.56     20.80 o 
  -8  10   1        0.47      -15.58     18.12 o 
  -7  10   1      529.91      540.17     80.69 o 
  -6  10   1      160.68      174.49     25.46 o 
  -5  10   1      291.71      315.54     42.54 o 
  -4  10   1        0.16       -8.97     12.29 o 
  -3  10   1     1413.57     1367.46    104.57 o 
  -2  10   1      299.25      324.89     24.74 o 
  -1  10   1      728.65      718.17     44.36 o 
   0  10   1        3.63       -1.36     10.32 o 
   1  10   1      175.26      182.32     15.22 o 
   2  10   1      189.88      186.32     15.98 o 
   3  10   1      204.38      210.84     27.22 o 
   4  10   1      171.59      144.49     30.43 o 
   5  10   1      171.16      184.47     24.26 o 
   6  10   1      273.63      286.47     36.30 o 
   7  10   1      322.29      343.55     32.43 o 
   8  10   1        3.52      -24.30     33.99 o 
  -6  11   1       52.92       39.45     21.13 o 
  -5  11   1        0.52       -7.80     22.82 o 
  -4  11   1        5.67      -13.50     13.50 o 
  -3  11   1      275.52      281.78     38.03 o 
  -2  11   1       13.82       18.61     16.82 o 
  -1  11   1     1138.57     1133.96     46.22 o 
   0  11   1      135.84      139.91     21.55 o 
   1  11   1      459.42      494.19     50.02 o 
   2  11   1       23.21       -5.78     15.02 o 
   3  11   1      136.93       95.72     19.92 o 
   4  11   1      178.57      200.33     29.11 o 
   5  11   1        5.62       -0.77     15.69 o 
   6  11   1       97.86       99.39     42.63 o 
  -4  12   1       33.22       14.93     19.90 o 
  -3  12   1       85.43      105.96     18.43 o 
  -2  12   1        6.61       15.17      9.47 o 
  -1  12   1        4.96       15.43     15.36 o 
   0  12   1      303.64      271.32     22.14 o 
   1  12   1      398.01      420.83     26.33 o 
   2  12   1      524.75      538.56     37.00 o 
   3  12   1      174.52      151.34     26.88 o 
   4  12   1      228.30      241.30     36.05 o 
 -12   0   2        0.24       -2.34     12.53 o 
 -10   0   2     2206.38     2130.16     84.07 o 
  -8   0   2        6.04        6.78      6.13 o 
  -6   0   2     1241.85     1395.46     47.89 o 
  -4   0   2    15761.64    16284.02    579.67 o 
  -2   0   2       47.73       36.04      4.03 o 
   0   0   2     1891.44     2202.14     69.97 o 
   2   0   2      990.41     1057.73     35.49 o 
   4   0   2     5280.95     5973.18    187.88 o 
   6   0   2      781.69      742.81     28.80 o 
   8   0   2      889.04      910.91     57.10 o 
  10   0   2     2005.91     1806.13    132.43 o 
  12   0   2       58.50       54.88     15.94 o 
 -13   1   2        0.94       -4.37      9.13 o 
 -12   1   2      580.41      499.63     28.01 o 
 -11   1   2        1.17       -1.18      7.31 o 
 -10   1   2      242.43      225.83     14.38 o 
  -9   1   2      248.56      262.05     13.41 o 
  -8   1   2      893.67      879.38     26.68 o 
  -7   1   2       58.01       52.84      5.17 o 
  -6   1   2      177.16      183.06      7.71 o 
  -5   1   2      222.66      194.15      7.30 o 
  -4   1   2     2082.86     2114.44     53.13 o 
  -3   1   2     9040.49     9388.75    224.62 o 
  -2   1   2      329.65      331.59      9.47 o 
  -1   1   2     3155.10     3080.95     72.17 o 
   0   1   2       50.04       52.18      4.39 o 
   1   1   2       96.12      115.69      4.35 o 
   2   1   2      624.11      659.98     18.52 o 
   3   1   2    12628.56    13316.61    321.38 o 
   4   1   2     3139.53     3455.92     81.79 o 
   5   1   2     3563.69     3823.66     86.85 o 
   6   1   2      105.30      105.91      7.60 o 
   7   1   2       77.67       89.55      7.65 o 
   8   1   2       84.07       98.65     12.40 o 
   9   1   2       39.04       24.00      8.17 o 
  10   1   2       50.15       53.45     10.01 o 
  11   1   2       14.33       42.58     14.76 o 
  12   1   2      499.34      452.82     33.38 o 
 -12   2   2       42.83       38.46     10.87 o 
 -11   2   2        0.22        2.09      7.76 o 
 -10   2   2      877.73      844.06     31.68 o 
  -9   2   2      445.09      433.92     16.79 o 
  -8   2   2     1540.40     1581.10     42.24 o 
  -7   2   2      480.52      490.49     15.93 o 
  -6   2   2      739.19      753.25     21.67 o 
  -5   2   2     2374.25     2424.43     60.20 o 
  -4   2   2     1264.91     1353.14     34.59 o 
  -3   2   2        3.89        2.78      2.15 o 
  -2   2   2      811.43      839.76     21.66 o 
  -1   2   2     1107.82     1113.97     26.65 o 
   0   2   2     2265.04     2301.24     52.86 o 
   1   2   2     2683.47     2845.24     71.89 o 
   2   2   2      479.74      474.10     12.67 o 
   3   2   2       23.26       32.10      2.87 o 
   4   2   2     1981.19     2021.78     47.52 o 
   5   2   2      615.41      654.47     18.20 o 
   6   2   2      186.68      181.51      9.83 o 
   7   2   2     1958.70     1918.72     56.42 o 
   8   2   2      230.86      226.85     13.38 o 
   9   2   2     2249.73     2191.69     74.55 o 
  10   2   2       24.50       29.13      8.50 o 
  11   2   2      392.63      361.26     23.40 o 
  12   2   2        0.89       11.08      8.71 o 
 -12   3   2       80.54       86.35     13.80 o 
 -11   3   2       98.10      100.78     11.62 o 
 -10   3   2      148.23      150.22     12.78 o 
  -9   3   2      134.70      129.76     11.37 o 
  -8   3   2      131.58      122.08      8.80 o 
  -7   3   2     1125.00     1062.62     34.13 o 
  -6   3   2     1834.62     1818.51     47.38 o 
  -5   3   2     3595.32     3536.43     87.17 o 
  -4   3   2      947.45      914.38     25.30 o 
  -3   3   2      569.58      648.29     18.33 o 
  -2   3   2      832.24      829.76     21.50 o 
  -1   3   2      814.05      863.09     22.60 o 
   0   3   2       27.21       22.87      3.23 o 
   1   3   2        1.20       -0.49      3.12 o 
   2   3   2      222.26      226.55      8.76 o 
   3   3   2     8600.70     8809.84    195.44 o 
   4   3   2      367.91      348.78     11.29 o 
   5   3   2    11508.01    11599.94    283.69 o 
   6   3   2     2702.20     2678.22     70.01 o 
   7   3   2      149.20      154.26     11.04 o 
   8   3   2      129.25      105.42     10.34 o 
   9   3   2      248.76      279.42     21.62 o 
  10   3   2       21.75        8.67      8.63 o 
  11   3   2      152.86      151.90     15.75 o 
  12   3   2      182.05      155.36     16.63 o 
 -12   4   2      205.20      218.61     19.55 o 
 -11   4   2      339.09      334.63     19.88 o 
 -10   4   2        0.18       -3.53      7.36 o 
  -9   4   2     1106.76     1080.00     53.03 o 
  -8   4   2     2224.62     2279.08     66.07 o 
  -7   4   2      257.22      267.36     12.92 o 
  -6   4   2      539.26      571.28     18.35 o 
  -5   4   2       54.07       56.90      6.65 o 
  -4   4   2     3396.38     3334.79     79.93 o 
  -3   4   2      896.70      891.85     23.90 o 
  -2   4   2       31.19       35.54      4.91 o 
  -1   4   2    11871.00    11334.20    259.37 o 
   0   4   2        1.19        3.12      4.52 o 
   1   4   2     3884.75     3768.70     89.19 o 
   2   4   2     8868.86     9347.57    208.83 o 
   3   4   2      989.78     1059.28     27.55 o 
   4   4   2     3623.55     3857.31     91.87 o 
   5   4   2     1170.44     1231.10     34.82 o 
   6   4   2       30.31       36.70      7.13 o 
   7   4   2      850.70      800.91     28.72 o 
   8   4   2      220.45      245.94     15.11 o 
   9   4   2     1404.98     1438.84     53.27 o 
  10   4   2      619.11      580.83     32.45 o 
  11   4   2      494.63      451.00     27.29 o 
  12   4   2       69.01       68.42     13.32 o 
 -12   5   2        4.40        3.34     14.96 o 
 -11   5   2      225.87      221.21     16.85 o 
 -10   5   2       11.99        2.48      8.09 o 
  -9   5   2      753.41      768.46     29.57 o 
  -8   5   2      590.89      557.48     23.30 o 
  -7   5   2      871.10      819.27     25.48 o 
  -6   5   2      228.59      204.76     13.19 o 
  -5   5   2     4813.42     5009.17    134.69 o 
  -4   5   2       86.79       76.26      8.17 o 
  -3   5   2     8104.61     7890.04    188.44 o 
  -2   5   2      571.38      594.61     17.64 o 
  -1   5   2      684.66      677.77     26.36 o 
   0   5   2      294.84      315.05     11.07 o 
   1   5   2     1879.08     1940.65     49.12 o 
   2   5   2      150.22      131.09      7.01 o 
   3   5   2     1654.75     1679.62     42.48 o 
   4   5   2      172.46      185.31      8.55 o 
   5   5   2     2667.17     2817.31     74.39 o 
   6   5   2       99.26      113.99     12.24 o 
   7   5   2     4445.94     4396.27    120.80 o 
   8   5   2       47.20       50.78      9.07 o 
   9   5   2     1212.39     1257.94     42.15 o 
  10   5   2       44.48       29.99     10.15 o 
  11   5   2       48.35       34.15     11.65 o 
 -11   6   2      645.65      651.71     57.22 o 
 -10   6   2      550.68      549.67     40.41 o 
  -9   6   2      233.92      260.60     20.65 o 
  -8   6   2      480.32      512.70     34.16 o 
  -7   6   2      505.60      509.68     21.40 o 
  -6   6   2      353.90      308.79     17.51 o 
  -5   6   2       76.66       87.66      8.25 o 
  -4   6   2      903.56      878.69     40.97 o 
  -3   6   2     2148.45     2147.47     64.64 o 
  -2   6   2       20.24       33.51      6.14 o 
  -1   6   2     5828.26     5243.47    145.21 o 
   0   6   2       72.87       69.01      6.87 o 
   1   6   2     5776.04     5582.53    148.32 o 
   2   6   2       51.75       65.47      5.72 o 
   3   6   2     1809.14     1880.95     46.57 o 
   4   6   2      481.84      534.94     17.52 o 
   5   6   2      659.00      645.96     25.15 o 
   6   6   2      390.28      395.28     29.68 o 
   7   6   2       77.56       74.96     10.34 o 
   8   6   2      234.13      240.98     16.67 o 
   9   6   2      258.00      270.30     33.67 o 
  10   6   2        2.70       -5.74     21.42 o 
  11   6   2      352.06      373.98     31.14 o 
 -11   7   2       81.31       90.52     17.98 o 
 -10   7   2       55.85        9.27     14.00 o 
  -9   7   2      707.42      672.61     35.78 o 
  -8   7   2        0.41       -1.28     11.13 o 
  -7   7   2      222.98      231.13     25.00 o 
  -6   7   2     1469.98     1497.48     47.17 o 
  -5   7   2       10.89       17.01      5.94 o 
  -4   7   2     2084.19     1987.89    109.76 o 
  -3   7   2     2407.94     2313.88     68.94 o 
  -2   7   2      663.87      654.61     39.63 o 
  -1   7   2      432.81      418.91     23.13 o 
   0   7   2     3262.24     2954.31     85.09 o 
   1   7   2     1563.11     1516.41     55.66 o 
   2   7   2     1385.35     1266.12     41.96 o 
   3   7   2      518.10      539.38     22.89 o 
   4   7   2       70.04       66.02     13.87 o 
   5   7   2      160.42      208.47     22.22 o 
   6   7   2      111.19       96.64     19.88 o 
   7   7   2     1765.75     1700.76     74.38 o 
   8   7   2        2.58       -7.85     12.78 o 
   9   7   2      353.56      323.82     29.14 o 
  10   7   2        6.87       30.01     22.18 o 
 -10   8   2      438.09      439.72     36.93 o 
  -9   8   2       26.08       48.78     18.92 o 
  -8   8   2     2520.27     2505.40    145.99 o 
  -7   8   2       28.37       22.73     16.97 o 
  -6   8   2      887.99      906.67     58.79 o 
  -5   8   2        0.13        5.36      7.67 o 
  -4   8   2        6.28       -2.09      6.74 o 
  -3   8   2       80.66       76.46      9.63 o 
  -2   8   2      379.12      361.77     27.37 o 
  -1   8   2       37.78       27.95      8.68 o 
   0   8   2        5.92       -1.43      7.17 o 
   1   8   2       69.85       77.72     10.37 o 
   2   8   2     2168.19     2221.18     92.91 o 
   3   8   2      415.91      438.13     23.10 o 
   4   8   2      706.55      721.24     83.20 o 
   5   8   2      285.81      280.21     42.30 o 
   6   8   2       14.74       34.37     15.89 o 
   7   8   2       42.88       55.59     21.05 o 
   8   8   2        6.33       14.17     15.33 o 
   9   8   2        0.15       10.77     14.46 o 
  10   8   2       95.96       79.42     31.90 o 
  -9   9   2       50.33       46.60     19.49 o 
  -8   9   2       77.20       76.03     20.86 o 
  -7   9   2        0.25       -1.02     16.11 o 
  -6   9   2      223.18      315.47     43.12 o 
  -5   9   2      243.30      273.75     35.61 o 
  -4   9   2      305.83      335.72     26.34 o 
  -3   9   2      390.32      415.18     27.16 o 
  -2   9   2     1110.73     1045.43     39.19 o 
  -1   9   2       38.42       34.49      9.19 o 
   0   9   2      431.13      443.49     23.20 o 
   1   9   2       72.15       94.17     11.49 o 
   2   9   2        0.60        9.33      7.60 o 
   3   9   2        4.90       10.47     14.95 o 
   4   9   2       73.56       80.54     32.43 o 
   5   9   2        2.46        0.88     15.20 o 
   6   9   2       80.96       94.38     19.60 o 
   7   9   2       91.41       84.46     19.53 o 
   8   9   2       36.81       39.46     16.05 o 
   9   9   2      174.17      203.70     26.21 o 
  -8  10   2      218.72      215.41     29.46 o 
  -7  10   2        8.33      -16.83     16.83 o 
  -6  10   2      304.45      307.36     31.60 o 
  -5  10   2        0.31        0.53     12.48 o 
  -4  10   2        6.43       17.24      9.35 o 
  -3  10   2       10.78       18.39      8.42 o 
  -2  10   2        2.28       10.47      8.41 o 
  -1  10   2     1138.67     1108.06     41.81 o 
   0  10   2       22.77       19.00      9.70 o 
   1  10   2      405.80      475.00     27.85 o 
   2  10   2      160.32      139.57     14.05 o 
   3  10   2        7.26       11.65     13.82 o 
   4  10   2       24.01       40.61     17.35 o 
   5  10   2      160.30      144.84     22.33 o 
   6  10   2      199.68      228.44     45.92 o 
   7  10   2       27.79       63.84     19.66 o 
   8  10   2        0.47        9.60     20.43 o 
  -6  11   2       45.59        7.90     18.50 o 
  -5  11   2       21.31      -10.50     21.75 o 
  -4  11   2       20.31       22.39     12.63 o 
  -3  11   2      447.11      440.93     38.75 o 
  -2  11   2      112.07      112.19     17.94 o 
  -1  11   2       29.61       38.37      9.74 o 
   0  11   2      175.61      189.38     25.03 o 
   1  11   2      355.23      324.49     25.71 o 
   2  11   2      350.52      326.75     24.79 o 
   3  11   2      176.81      210.41     31.28 o 
   4  11   2        3.34        0.28     17.80 o 
   5  11   2      124.03      140.57     22.71 o 
   6  11   2       59.61       53.82     19.43 o 
  -4  12   2       16.75       19.43     16.40 o 
  -3  12   2      258.52      297.44     21.64 o 
  -2  12   2      125.40      125.10     30.76 o 
  -1  12   2       72.12       85.28     28.28 o 
   0  12   2       80.97       92.17     33.23 o 
   1  12   2      155.21      128.13     23.84 o 
   2  12   2       23.94       38.60     16.64 o 
   3  12   2      102.99      125.63     44.08 o 
   4  12   2       14.02       53.35     19.65 o 
 -11   0   3      303.65      260.14     27.29 o 
  -9   0   3     1939.11     2010.25     78.18 o 
  -7   0   3      565.00      559.63     25.81 o 
  -5   0   3      211.02      172.19     10.19 o 
  -3   0   3      211.70      176.77     13.81 o 
  -1   0   3      395.24      395.96     18.54 o 
   1   0   3        0.42       -4.23      4.23 o 
   3   0   3      815.61      865.40     30.11 o 
   5   0   3       81.08       96.44      7.76 o 
   7   0   3      336.11      294.25     23.24 o 
   9   0   3        2.06       -1.45      9.14 o 
  11   0   3      439.48      382.69     33.02 o 
 -12   1   3        7.84        9.53      8.80 o 
 -11   1   3       92.66       88.73     11.37 o 
 -10   1   3      521.08      514.39     19.46 o 
  -9   1   3      207.47      204.61     11.11 o 
  -8   1   3      987.57      946.70     28.75 o 
  -7   1   3       18.75       20.21      4.22 o 
  -6   1   3       27.90       30.87      9.11 o 
  -5   1   3     2395.83     2320.35     53.62 o 
  -4   1   3      373.58      324.06     10.01 o 
  -3   1   3      970.40     1003.84     24.47 o 
  -2   1   3     6362.36     6478.50    144.36 o 
  -1   1   3     7345.48     7355.93    168.68 o 
   0   1   3      646.83      649.57     16.21 o 
   1   1   3       76.76       98.54      5.50 o 
   2   1   3      216.09      221.75      6.86 o 
   3   1   3     1857.83     2042.28     52.04 o 
   4   1   3      182.89      223.12      9.54 o 
   5   1   3      273.25      258.68      9.08 o 
   6   1   3       11.23        9.90      4.80 o 
   7   1   3      301.80      306.03     15.73 o 
   8   1   3      153.82      163.84     13.24 o 
   9   1   3     1713.07     1722.25     65.47 o 
  10   1   3        7.57       29.93     10.16 o 
  11   1   3       25.77       28.91      9.14 o 
  12   1   3       13.20       13.81      8.99 o 
 -12   2   3      148.21      145.02     15.80 o 
 -11   2   3       82.77       79.87     11.06 o 
 -10   2   3      777.79      722.72     31.48 o 
  -9   2   3       39.41       47.51      6.40 o 
  -8   2   3      234.87      242.04     11.54 o 
  -7   2   3        3.99        3.78      3.53 o 
  -6   2   3     5668.81     5655.86    151.81 o 
  -5   2   3      891.73      871.21     24.25 o 
  -4   2   3        1.61        2.41      4.41 o 
  -3   2   3      786.71      751.45     19.39 o 
  -2   2   3      582.75      622.03     16.56 o 
  -1   2   3       42.73       42.40      4.56 o 
   0   2   3    26339.09    27164.88    596.45 o 
   1   2   3      805.59      880.78     21.70 o 
   2   2   3       25.14       24.82      3.06 o 
   3   2   3      601.81      553.85     17.20 o 
   4   2   3     5123.25     5158.55    127.94 o 
   5   2   3     1295.02     1286.72     35.49 o 
   6   2   3      363.29      385.64     15.13 o 
   7   2   3       49.65       51.97      7.14 o 
   8   2   3       78.73       83.58     12.92 o 
   9   2   3       31.97       22.33     17.27 o 
  10   2   3      338.56      339.20     22.65 o 
  11   2   3       92.98       73.02     11.91 o 
  12   2   3       26.12       20.50     10.03 o 
 -12   3   3      116.87      100.05     13.93 o 
 -11   3   3        1.95        3.38      8.18 o 
 -10   3   3     1709.67     1740.07     56.96 o 
  -9   3   3      172.17      158.27     10.26 o 
  -8   3   3     1220.17     1167.77     32.97 o 
  -7   3   3       74.37       77.18      7.74 o 
  -6   3   3      374.15      361.76     15.04 o 
  -5   3   3      893.06      890.62     25.07 o 
  -4   3   3        2.03        4.67      3.03 o 
  -3   3   3     1709.36     1736.31     43.27 o 
  -2   3   3      555.36      546.83     15.63 o 
  -1   3   3       38.33       33.77      3.81 o 
   0   3   3     8002.47     8261.66    183.50 o 
   1   3   3     1200.73     1142.49     36.15 o 
   2   3   3     7732.79     8259.38    184.94 o 
   3   3   3     3625.64     3718.53     84.48 o 
   4   3   3     1694.53     1668.77     44.68 o 
   5   3   3       89.57       80.25      7.09 o 
   6   3   3      915.85      912.79     27.99 o 
   7   3   3      728.55      714.75     25.47 o 
   8   3   3      190.09      190.86     14.62 o 
   9   3   3       57.50       57.85     13.10 o 
  10   3   3       77.75      100.91     12.76 o 
  11   3   3      276.56      275.09     20.82 o 
  12   3   3        0.63       -5.36      8.60 o 
 -12   4   3       21.13       21.35     10.22 o 
 -11   4   3       10.85        8.35      8.51 o 
 -10   4   3       68.17       62.47     10.31 o 
  -9   4   3      600.71      523.79     21.70 o 
  -8   4   3      129.99      140.14     17.75 o 
  -7   4   3     1469.83     1446.52     39.50 o 
  -6   4   3     4342.53     4267.06    105.04 o 
  -5   4   3      278.49      283.94     12.17 o 
  -4   4   3     9729.57     9824.06    220.80 o 
  -3   4   3      496.72      529.17     16.00 o 
  -2   4   3     1648.94     1560.23     46.63 o 
  -1   4   3      738.38      738.04     20.49 o 
   0   4   3     1222.04     1170.62     29.94 o 
   1   4   3       59.91       63.31      7.20 o 
   2   4   3      203.60      202.87      8.69 o 
   3   4   3       69.02       65.01      5.11 o 
   4   4   3     3683.76     3854.21     92.59 o 
   5   4   3     1775.88     1773.23     48.15 o 
   6   4   3     2390.72     2431.41     64.01 o 
   7   4   3     1196.06     1196.58     38.22 o 
   8   4   3     1894.16     1922.67     57.45 o 
   9   4   3        7.57       12.90      8.48 o 
  10   4   3      879.02      918.70     39.10 o 
  11   4   3      167.90      137.51     15.92 o 
  12   4   3        3.25        2.37      9.77 o 
 -11   5   3       76.06       75.41     12.78 o 
 -10   5   3      609.03      590.05     30.51 o 
  -9   5   3        8.62        9.48     11.08 o 
  -8   5   3      457.91      468.74     19.56 o 
  -7   5   3      241.49      255.10     13.29 o 
  -6   5   3      243.37      247.51     11.72 o 
  -5   5   3     2377.79     2342.44     60.59 o 
  -4   5   3      186.59      190.84      9.26 o 
  -3   5   3      820.33      778.53     22.00 o 
  -2   5   3    11334.24    10864.09    242.08 o 
  -1   5   3      459.14      435.72     14.21 o 
   0   5   3    13728.40    13452.07    311.20 o 
   1   5   3     2699.64     2747.41     71.15 o 
   2   5   3     4241.05     4256.06    107.17 o 
   3   5   3     2004.79     2121.74     51.32 o 
   4   5   3     6377.59     6596.59    164.68 o 
   5   5   3      215.41      232.20     18.26 o 
   6   5   3     1286.23     1261.19     43.54 o 
   7   5   3       40.35       57.73      9.16 o 
   8   5   3      175.07      171.64     13.00 o 
   9   5   3      460.90      467.22     26.33 o 
  10   5   3      332.48      352.59     26.60 o 
  11   5   3       97.82      116.09     15.40 o 
 -11   6   3        0.09       16.00     14.29 o 
 -10   6   3      398.20      345.25     33.78 o 
  -9   6   3       93.62      107.49     23.45 o 
  -8   6   3      997.84     1065.40     38.19 o 
  -7   6   3       27.54       30.71      9.43 o 
  -6   6   3      404.63      496.03     20.81 o 
  -5   6   3       45.04       50.15     11.61 o 
  -4   6   3     6006.31     5933.31    216.28 o 
  -3   6   3       39.63       34.35      6.17 o 
  -2   6   3     6860.06     6557.44    166.62 o 
  -1   6   3      723.28      724.16     23.96 o 
   0   6   3     1002.73      941.23     31.04 o 
   1   6   3        9.41       13.04      6.82 o 
   2   6   3      395.40      396.73     17.20 o 
   3   6   3      234.38      231.32     12.74 o 
   4   6   3       57.05       76.17      9.53 o 
   5   6   3     1303.03     1268.51     38.26 o 
   6   6   3     4419.15     4532.27    127.26 o 
   7   6   3        0.20       10.46      8.08 o 
   8   6   3     2185.97     2313.22    118.79 o 
   9   6   3        3.36        0.53     10.52 o 
  10   6   3      169.38      171.68     24.35 o 
  11   6   3        0.95        6.42     40.71 o 
 -10   7   3      119.45      132.32     20.95 o 
  -9   7   3      224.02      241.58     32.70 o 
  -8   7   3      236.62      263.80     25.28 o 
  -7   7   3       74.95       63.07     11.34 o 
  -6   7   3      130.34      149.53     11.50 o 
  -5   7   3      645.17      591.06     23.41 o 
  -4   7   3       75.60       91.85     12.37 o 
  -3   7   3      219.48      205.45     16.98 o 
  -2   7   3      826.20      824.17     32.27 o 
  -1   7   3     1090.42      932.58     41.23 o 
   0   7   3     1233.18     1152.05     46.04 o 
   1   7   3      750.04      722.91     30.58 o 
   2   7   3     1706.69     1641.90     51.53 o 
   3   7   3     1075.86     1101.78     63.15 o 
   4   7   3      498.96      505.47     30.56 o 
   5   7   3       62.34       60.88     27.99 o 
   6   7   3        1.80        4.12     11.90 o 
   7   7   3      683.93      706.51     42.56 o 
   8   7   3        0.89        5.40     12.27 o 
   9   7   3       36.08       33.16     14.13 o 
  10   7   3      178.08      168.17     49.51 o 
 -10   8   3       34.48       40.12     25.78 o 
  -9   8   3        0.07       -8.87     18.83 o 
  -8   8   3      165.44      134.02     24.12 o 
  -7   8   3      162.21      174.35     15.05 o 
  -6   8   3       30.58       16.48      7.75 o 
  -5   8   3       32.18       30.16     13.90 o 
  -4   8   3       12.09       16.06      7.30 o 
  -3   8   3       20.17       15.06      7.73 o 
  -2   8   3      419.36      424.13     21.39 o 
  -1   8   3        0.52       -8.28      8.46 o 
   0   8   3       65.93       67.43     13.76 o 
   1   8   3       92.24       98.75     11.11 o 
   2   8   3        2.35        2.50      9.89 o 
   3   8   3     1453.49     1416.79     95.06 o 
   4   8   3        1.44      -10.59     10.59 o 
   5   8   3     1563.25     1709.68     99.56 o 
   6   8   3       29.87       50.69     15.23 o 
   7   8   3      232.22      209.18     23.36 o 
   8   8   3       18.49        1.97     13.65 o 
   9   8   3       34.27       40.70     15.93 o 
  -9   9   3       88.25       64.21     36.62 o 
  -8   9   3       41.01       59.45     30.64 o 
  -7   9   3      323.51      370.80     64.37 o 
  -6   9   3       23.40       24.95      8.73 o 
  -5   9   3      192.25      210.57     17.71 o 
  -4   9   3        7.80       -1.74     12.22 o 
  -3   9   3      129.80      138.57     16.79 o 
  -2   9   3      786.84      770.47     31.69 o 
  -1   9   3       71.43       50.38     13.50 o 
   0   9   3      820.46      777.48     32.16 o 
   1   9   3     1273.71     1259.64     63.53 o 
   2   9   3       30.38       41.26      8.82 o 
   3   9   3      430.65      483.33     30.39 o 
   4   9   3      219.15      209.09     33.87 o 
   5   9   3      420.18      460.17     71.85 o 
   6   9   3      308.46      340.75     41.81 o 
   7   9   3       25.56        9.80     14.42 o 
   8   9   3       26.36       21.05     16.63 o 
  -8  10   3       93.69       57.79     34.09 o 
  -7  10   3       44.46       48.17     20.85 o 
  -6  10   3       26.61       38.03     18.98 o 
  -5  10   3        2.92        4.81      9.62 o 
  -4  10   3      827.89      860.85     59.76 o 
  -3  10   3       44.74       73.53     12.72 o 
  -2  10   3      381.71      383.60     27.00 o 
  -1  10   3       66.04       72.87     13.54 o 
   0  10   3       86.54       73.32     11.70 o 
   1  10   3       95.05       85.32     22.20 o 
   2  10   3      121.89      119.39     16.89 o 
   3  10   3      144.67      157.81     23.38 o 
   4  10   3       39.47       46.79     17.24 o 
   5  10   3       12.12        5.31     14.01 o 
   6  10   3      381.39      406.68     34.28 o 
   7  10   3       74.10       91.21     20.32 o 
  -6  11   3       12.77       16.87     29.76 o 
  -5  11   3      262.15      315.04     22.04 o 
  -4  11   3       27.64       26.04     14.85 o 
  -3  11   3        0.40        7.55     15.33 o 
  -2  11   3      300.93      313.63     28.33 o 
  -1  11   3        0.99        4.34     12.14 o 
   0  11   3      698.64      725.00     62.71 o 
   1  11   3        5.46        3.65     17.47 o 
   2  11   3      762.40      744.57     42.65 o 
   3  11   3       48.67       24.53     29.94 o 
   4  11   3      363.23      357.05     48.83 o 
   5  11   3        5.01       -7.91     14.51 o 
   6  11   3      157.69      183.35     26.14 o 
  -4  12   3      171.51      223.61     20.08 o 
  -3  12   3      253.02      284.53     30.65 o 
  -2  12   3      354.74      350.09     23.76 o 
  -1  12   3       14.88       -0.67     16.79 o 
   0  12   3       78.86       78.34     21.65 o 
   1  12   3       81.14       71.30     16.57 o 
   2  12   3        0.27       11.47     11.90 o 
   3  12   3       34.43       57.90     19.67 o 
   4  12   3       37.55       33.35     22.36 o 
 -12   0   4      246.11      213.59     35.03 o 
 -10   0   4      998.76     1008.66     44.67 o 
  -8   0   4      454.20      470.83     23.59 o 
  -6   0   4      834.37      788.57     29.83 o 
  -4   0   4     2757.41     2757.71     89.40 o 
  -2   0   4     5635.59     5611.58    177.63 o 
   0   0   4     8205.33     8315.95    285.48 o 
   2   0   4      753.98      792.15     27.58 o 
   4   0   4     3189.91     3014.69     97.97 o 
   6   0   4      762.31      754.77     38.95 o 
   8   0   4     2109.95     2153.85     94.41 o 
  10   0   4      344.48      306.02     29.29 o 
  12   0   4       24.59       34.44     15.19 o 
 -12   1   4       12.74       13.31     10.03 o 
 -11   1   4      336.18      335.86     18.97 o 
 -10   1   4       31.85       19.16      6.04 o 
  -9   1   4      182.83      182.79     10.59 o 
  -8   1   4        1.50        1.79      4.08 o 
  -7   1   4     1385.83     1398.27     37.27 o 
  -6   1   4     3191.60     3185.70     78.59 o 
  -5   1   4     1320.11     1262.41     30.88 o 
  -4   1   4     1801.59     1673.92     39.66 o 
  -3   1   4       53.37       36.53      6.39 o 
  -2   1   4     1127.71     1073.45     25.95 o 
  -1   1   4    11045.32    11167.00    269.44 o 
   0   1   4      248.33      249.01      7.65 o 
   1   1   4    15756.12    16425.89    412.13 o 
   2   1   4     1199.57     1295.74     30.75 o 
   3   1   4      372.88      346.11     10.15 o 
   4   1   4     2199.83     2122.91     54.98 o 
   5   1   4       72.83       95.68      8.77 o 
   6   1   4     1131.30     1111.60     36.38 o 
   7   1   4     1397.41     1420.62     45.79 o 
   8   1   4      636.45      606.82     27.26 o 
   9   1   4      163.75      139.41     13.37 o 
  10   1   4      191.18      194.49     16.33 o 
  11   1   4       97.90       93.46     12.59 o 
  12   1   4      178.74      173.31     17.23 o 
 -12   2   4       18.34       12.26      8.99 o 
 -11   2   4     1021.46     1021.23     38.02 o 
 -10   2   4      105.46      108.56      8.93 o 
  -9   2   4     3732.67     3749.52    100.15 o 
  -8   2   4       37.79       34.70      7.94 o 
  -7   2   4     1497.69     1429.44     38.23 o 
  -6   2   4        2.12       -0.64      4.18 o 
  -5   2   4     1674.91     1645.34     39.98 o 
  -4   2   4      206.35      207.06      8.05 o 
  -3   2   4     3591.33     3479.92     79.51 o 
  -2   2   4     2179.95     2230.94     51.96 o 
  -1   2   4        8.33       20.02      3.79 o 
   0   2   4     6948.01     6959.35    155.04 o 
   1   2   4     6382.58     6704.23    150.76 o 
   2   2   4      417.24      351.41     11.15 o 
   3   2   4     2960.29     2936.11     74.32 o 
   4   2   4      791.74      697.60     21.33 o 
   5   2   4     1453.26     1481.90     40.46 o 
   6   2   4        3.09        0.16      4.46 o 
   7   2   4      538.08      558.46     23.15 o 
   8   2   4     1229.58     1251.35     46.85 o 
   9   2   4      292.73      278.67     18.55 o 
  10   2   4      382.13      380.37     23.40 o 
  11   2   4      360.88      326.77     22.68 o 
  12   2   4      230.25      216.81     19.17 o 
 -12   3   4       11.25        4.74      9.12 o 
 -11   3   4      410.41      402.35     24.69 o 
 -10   3   4      165.11      155.96     10.77 o 
  -9   3   4      735.32      724.89     24.31 o 
  -8   3   4      205.44      211.23     11.18 o 
  -7   3   4     1050.82     1047.12     31.37 o 
  -6   3   4       26.41       38.97      5.00 o 
  -5   3   4     4672.23     4671.17    113.74 o 
  -4   3   4      163.67      156.95      7.37 o 
  -3   3   4      325.61      306.74     10.84 o 
  -2   3   4      105.12      109.37     10.29 o 
  -1   3   4    14023.80    13913.71    320.54 o 
   0   3   4     1330.44     1368.24     33.30 o 
   1   3   4    11786.32    12021.23    283.42 o 
   2   3   4     1401.31     1317.07     32.52 o 
   3   3   4      650.59      629.41     18.01 o 
   4   3   4     3004.87     3042.61     76.91 o 
   5   3   4        5.75        5.03      4.58 o 
   6   3   4     1631.14     1712.97     46.86 o 
   7   3   4      221.57      222.39     13.03 o 
   8   3   4      221.05      261.71     17.26 o 
   9   3   4      524.26      500.55     25.63 o 
  10   3   4        1.50        2.39     10.36 o 
  11   3   4       89.03       89.65     12.95 o 
  12   3   4       13.04       30.94     10.90 o 
 -12   4   4      107.63      108.26     16.20 o 
 -11   4   4      494.76      562.67     26.98 o 
 -10   4   4       18.21       21.32      9.36 o 
  -9   4   4      996.17     1062.63     35.69 o 
  -8   4   4        0.56        3.18      5.14 o 
  -7   4   4     1251.16     1198.16     34.02 o 
  -6   4   4      409.93      415.73     15.95 o 
  -5   4   4     2464.62     2458.47     71.33 o 
  -4   4   4     1716.24     1702.38     42.11 o 
  -3   4   4       24.94       21.21      4.05 o 
  -2   4   4       78.47       74.26      5.57 o 
  -1   4   4     2264.54     2205.09     52.34 o 
   0   4   4      263.53      311.09     12.59 o 
   1   4   4      716.12      692.86     19.49 o 
   2   4   4     3601.37     3562.16     82.47 o 
   3   4   4      804.86      837.16     22.65 o 
   4   4   4      460.38      540.38     33.30 o 
   5   4   4     1675.80     1584.36     43.92 o 
   6   4   4     2135.91     2199.01     59.13 o 
   7   4   4       11.46       16.05      6.71 o 
   8   4   4       65.76       71.70     10.60 o 
   9   4   4      310.01      280.38     19.58 o 
  10   4   4      318.86      316.16     21.40 o 
  11   4   4       24.33       32.50     10.30 o 
 -11   5   4       18.46       12.48     11.94 o 
 -10   5   4        2.95        1.56      8.41 o 
  -9   5   4        3.84        2.59      7.83 o 
  -8   5   4      101.77       99.00      9.33 o 
  -7   5   4      133.86      130.70      9.56 o 
  -6   5   4      631.27      628.40     21.27 o 
  -5   5   4     2064.97     2138.14     55.81 o 
  -4   5   4      291.94      272.46     12.08 o 
  -3   5   4     6157.43     5926.44    133.64 o 
  -2   5   4      175.05      151.58      8.03 o 
  -1   5   4        9.18        4.26      3.78 o 
   0   5   4      299.42      296.25     13.38 o 
   1   5   4        9.71        5.91      4.20 o 
   2   5   4      138.65      115.77      7.97 o 
   3   5   4       39.49       40.36      6.11 o 
   4   5   4      183.04      202.41     11.56 o 
   5   5   4      750.32      797.76     26.60 o 
   6   5   4       28.09       48.09      8.55 o 
   7   5   4     1465.26     1501.05     46.90 o 
   8   5   4        9.93       21.33     13.61 o 
   9   5   4      359.75      374.77     25.15 o 
  10   5   4        0.18       13.58     10.72 o 
  11   5   4       38.20       32.87     11.85 o 
 -11   6   4        9.89       -3.75     15.99 o 
 -10   6   4        8.19        3.96     13.11 o 
  -9   6   4       68.99       81.08     17.32 o 
  -8   6   4      423.11      409.45     19.78 o 
  -7   6   4      288.40      304.12     15.98 o 
  -6   6   4      470.60      539.58     29.10 o 
  -5   6   4      387.52      384.84     24.29 o 
  -4   6   4       11.60       15.83      7.16 o 
  -3   6   4      778.95      734.22     24.75 o 
  -2   6   4     2428.24     2209.77     58.87 o 
  -1   6   4     1918.73     1908.81     74.73 o 
   0   6   4     1136.91     1093.99     42.23 o 
   1   6   4      498.49      481.16     18.06 o 
   2   6   4       63.78       69.63      7.58 o 
   3   6   4     1000.15      965.89     32.50 o 
   4   6   4      263.77      270.83     14.12 o 
   5   6   4      293.78      286.93     14.95 o 
   6   6   4      141.00      148.30     12.38 o 
   7   6   4        5.98       17.93      8.29 o 
   8   6   4     1170.70     1253.31     43.06 o 
   9   6   4      228.93      269.25     21.34 o 
  10   6   4      160.00      188.40     25.16 o 
 -10   7   4       73.00       29.43     24.14 o 
  -9   7   4       78.01       58.13     20.17 o 
  -8   7   4      120.69      131.67     12.55 o 
  -7   7   4        0.27       -4.77     13.28 o 
  -6   7   4       56.70       69.45      8.73 o 
  -5   7   4       80.42       95.08      9.53 o 
  -4   7   4        6.93        9.09      7.78 o 
  -3   7   4     2182.49     2090.38    105.97 o 
  -2   7   4      417.24      358.30     19.23 o 
  -1   7   4      159.69      147.11     15.75 o 
   0   7   4      312.38      298.13     17.18 o 
   1   7   4      290.48      311.32     36.96 o 
   2   7   4      889.17      875.37     39.14 o 
   3   7   4      200.88      228.08     21.58 o 
   4   7   4     3840.08     3915.83    144.18 o 
   5   7   4      296.82      294.72     24.15 o 
   6   7   4      712.56      743.59     39.91 o 
   7   7   4      992.69      998.84     58.21 o 
   8   7   4       50.18       57.24     15.07 o 
   9   7   4        3.51       24.85     17.90 o 
  10   7   4       31.23       22.63     21.22 o 
  -9   8   4      168.61      213.22     41.26 o 
  -8   8   4        1.30       13.56     18.02 o 
  -7   8   4      518.25      562.77     51.51 o 
  -6   8   4      892.17      930.08     37.66 o 
  -5   8   4       55.98       49.10     11.15 o 
  -4   8   4     1291.66     1235.57     52.49 o 
  -3   8   4      136.97      119.88     12.52 o 
  -2   8   4      187.79      192.60     23.69 o 
  -1   8   4      130.16      123.50     12.24 o 
   0   8   4      915.05      879.52     33.99 o 
   1   8   4      659.59      625.28     34.71 o 
   2   8   4     1962.40     1952.49     80.88 o 
   3   8   4      195.45      170.95     17.89 o 
   4   8   4       83.05      132.11     26.03 o 
   5   8   4        1.25      -11.08     11.08 o 
   6   8   4     1414.28     1532.93     89.87 o 
   7   8   4        0.74       10.62     12.83 o 
   8   8   4      374.03      451.16     43.20 o 
   9   8   4       20.28       18.79     21.81 o 
  -8   9   4      148.01      160.80     54.33 o 
  -7   9   4      196.13      218.35     19.29 o 
  -6   9   4      324.02      341.92     35.93 o 
  -5   9   4       73.50      104.01     13.02 o 
  -4   9   4      116.27      131.56     21.91 o 
  -3   9   4       35.98       21.04      9.89 o 
  -2   9   4      153.09      147.38     18.47 o 
  -1   9   4      438.01      431.47     33.90 o 
   0   9   4       16.66        4.55     10.59 o 
   1   9   4        5.56       -7.61      8.14 o 
   2   9   4      714.97      781.70     58.52 o 
   3   9   4        6.09       14.28     10.66 o 
   4   9   4      879.39      928.30     95.08 o 
   5   9   4       10.94       13.01     13.15 o 
   6   9   4      499.61      549.37     45.50 o 
   7   9   4        0.08       28.12     18.03 o 
   8   9   4      211.95      233.49     25.71 o 
  -7  10   4        0.04        3.26     27.34 o 
  -6  10   4       82.65      108.20     14.44 o 
  -5  10   4       34.37       39.03     13.50 o 
  -4  10   4      249.49      251.35     24.99 o 
  -3  10   4       14.21       16.04      7.82 o 
  -2  10   4       48.89       56.77     13.72 o 
  -1  10   4      161.98      145.36     20.72 o 
   0  10   4      641.87      633.20     53.12 o 
   1  10   4        0.68       -1.56      7.49 o 
   2  10   4      969.39     1017.60     96.11 o 
   3  10   4        0.22        2.85     21.96 o 
   4  10   4       18.00        4.68     13.30 o 
   5  10   4      106.37      110.12     19.09 o 
   6  10   4       11.53       36.05     15.54 o 
   7  10   4        0.41       23.70     14.93 o 
  -6  11   4       85.36       93.92     26.46 o 
  -5  11   4       63.56       89.32     13.31 o 
  -4  11   4      780.27      822.79     39.08 o 
  -3  11   4      476.71      518.51     29.24 o 
  -2  11   4      711.80      756.13     54.62 o 
  -1  11   4      275.76      256.96     26.18 o 
   0  11   4       15.94       14.16     20.00 o 
   1  11   4       40.08       26.08     30.46 o 
   2  11   4       20.19       17.39     13.17 o 
   3  11   4      197.20      184.53     45.59 o 
   4  11   4       75.52       89.76     20.02 o 
   5  11   4        0.58        3.04     14.00 o 
  -3  12   4      175.45      205.76     20.84 o 
  -2  12   4      183.41      190.18     20.36 o 
  -1  12   4        8.48        8.44     18.62 o 
   0  12   4       15.56       13.22      9.43 o 
   1  12   4      219.24      200.02     22.24 o 
   2  12   4        1.85       -6.25     18.94 o 
   3  12   4      291.82      286.63     45.47 o 
 -11   0   5      237.34      222.26     18.81 o 
  -9   0   5       39.39       54.25     12.39 o 
  -7   0   5     4522.25     4474.08    164.74 o 
  -5   0   5    17427.68    17436.71    547.19 o 
  -3   0   5     6228.95     6146.54    195.53 o 
  -1   0   5    12173.91    12487.65    396.39 o 
   1   0   5     2839.50     2947.20     96.03 o 
   3   0   5     1321.21     1249.32     43.07 o 
   5   0   5     2476.16     2483.82    102.60 o 
   7   0   5     3022.41     2982.93    121.97 o 
   9   0   5     2607.51     2540.47    132.95 o 
  11   0   5      374.92      382.14     35.21 o 
 -12   1   5       14.33       18.45     10.09 o 
 -11   1   5     1146.67     1145.06     38.08 o 
 -10   1   5      653.08      646.66     23.30 o 
  -9   1   5      727.51      706.58     23.71 o 
  -8   1   5      195.57      206.64     11.13 o 
  -7   1   5      720.58      728.16     23.04 o 
  -6   1   5       12.54        8.75      4.11 o 
  -5   1   5      690.62      683.95     18.68 o 
  -4   1   5      219.07      224.75      8.27 o 
  -3   1   5     2860.76     2850.45     65.59 o 
  -2   1   5      215.26      244.62      9.96 o 
  -1   1   5    15007.52    14820.99    357.77 o 
   0   1   5     1104.53     1096.84     26.78 o 
   1   1   5     4427.34     4358.47    102.90 o 
   2   1   5     1533.29     1541.05     36.69 o 
   3   1   5     5367.94     5163.77    116.84 o 
   4   1   5      564.03      557.06     17.71 o 
   5   1   5     6579.47     6574.14    163.46 o 
   6   1   5       28.83       36.54      6.40 o 
   7   1   5       99.95       90.68      9.79 o 
   8   1   5       23.02       30.22      8.14 o 
   9   1   5      665.87      641.10     29.71 o 
  10   1   5       76.22       66.22     11.44 o 
  11   1   5       72.24       71.66     12.39 o 
  12   1   5       21.44       21.35     10.73 o 
 -12   2   5       34.03       18.24     11.21 o 
 -11   2   5        0.37        5.27      7.50 o 
 -10   2   5      677.75      666.78     25.44 o 
  -9   2   5       12.63        2.35      4.87 o 
  -8   2   5      522.94      519.22     18.86 o 
  -7   2   5      527.61      529.21     17.84 o 
  -6   2   5     2330.86     2259.84     64.30 o 
  -5   2   5     1870.95     1843.02     44.54 o 
  -4   2   5       55.03       60.84      5.34 o 
  -3   2   5     2341.31     2316.24     56.41 o 
  -2   2   5     1966.00     1887.37     60.34 o 
  -1   2   5      804.06      774.54     21.33 o 
   0   2   5    11746.95    11774.74    261.32 o 
   1   2   5       17.43        9.17      5.19 o 
   2   2   5      134.16      130.85      5.87 o 
   3   2   5     1076.56     1049.30     26.24 o 
   4   2   5     3376.70     3433.38     86.88 o 
   5   2   5     2067.63     2157.21     56.68 o 
   6   2   5      373.51      383.83     18.18 o 
   7   2   5     1151.77     1190.69     41.08 o 
   8   2   5       62.06       79.36     12.98 o 
   9   2   5      683.24      717.71     31.50 o 
  10   2   5     1329.46     1261.33     52.61 o 
  11   2   5       45.02       53.19     11.17 o 
 -12   3   5        0.89      -10.61     10.61 o 
 -11   3   5        0.14       -1.04     11.47 o 
 -10   3   5     1261.56     1225.20     40.29 o 
  -9   3   5      108.90      116.81     10.20 o 
  -8   3   5      612.68      640.97     25.75 o 
  -7   3   5        3.02        3.06      4.58 o 
  -6   3   5      288.55      276.56     11.69 o 
  -5   3   5       89.37       81.52      9.51 o 
  -4   3   5     3974.62     3952.47     94.69 o 
  -3   3   5       20.97       26.61      7.34 o 
  -2   3   5       44.02       52.53      6.16 o 
  -1   3   5       77.05       76.01      6.75 o 
   0   3   5      370.53      325.10     18.54 o 
   1   3   5     1831.83     1661.57     40.16 o 
   2   3   5      114.50       95.54      5.55 o 
   3   3   5      160.68      146.26      8.57 o 
   4   3   5     1283.30     1307.41     36.31 o 
   5   3   5      493.15      511.04     18.12 o 
   6   3   5        0.52       -4.79      4.79 o 
   7   3   5       67.57       61.91      9.21 o 
   8   3   5       36.01       29.79      8.74 o 
   9   3   5      139.74      137.03     15.70 o 
  10   3   5        2.01        4.66      7.55 o 
  11   3   5      397.14      385.59     25.54 o 
 -11   4   5      204.80      232.21     19.52 o 
 -10   4   5      554.38      508.30     22.28 o 
  -9   4   5        9.65       15.70      6.38 o 
  -8   4   5      451.51      436.46     18.57 o 
  -7   4   5      352.12      350.54     14.68 o 
  -6   4   5       69.71       81.47     13.50 o 
  -5   4   5      705.45      701.25     32.93 o 
  -4   4   5      784.01      768.43     25.83 o 
  -3   4   5       28.66       25.55      5.47 o 
  -2   4   5      857.83      775.72     21.84 o 
  -1   4   5        2.63        3.35      5.01 o 
   0   4   5      631.03      624.13     18.15 o 
   1   4   5       62.53       62.51      5.23 o 
   2   4   5      310.26      311.12     11.38 o 
   3   4   5       41.43       38.76      5.82 o 
   4   4   5       69.23       81.44      7.49 o 
   5   4   5       12.34        4.07     11.02 o 
   6   4   5       41.25       35.84      6.85 o 
   7   4   5       26.58       38.30     10.16 o 
   8   4   5       52.19       43.52      9.81 o 
   9   4   5      211.70      221.26     20.82 o 
  10   4   5        0.17       -0.08      8.33 o 
  11   4   5       84.16       62.45     12.89 o 
 -11   5   5      257.99      305.33     26.99 o 
 -10   5   5        0.58       -9.15      9.15 o 
  -9   5   5        3.51        4.39      9.10 o 
  -8   5   5      200.80      194.35     12.72 o 
  -7   5   5        4.58       -3.27      6.73 o 
  -6   5   5     1817.96     1795.08     48.79 o 
  -5   5   5      573.79      557.08     21.39 o 
  -4   5   5      822.42      792.10     29.80 o 
  -3   5   5      377.06      349.25     18.81 o 
  -2   5   5        2.10        1.74      6.05 o 
  -1   5   5     2532.54     2413.10     59.57 o 
   0   5   5      191.90      192.05     11.35 o 
   1   5   5      414.15      414.42     14.13 o 
   2   5   5      696.93      674.27     19.88 o 
   3   5   5      108.61      117.19      8.63 o 
   4   5   5       67.16       44.13      7.86 o 
   5   5   5     1952.79     2002.33     55.61 o 
   6   5   5        8.71        7.37      6.69 o 
   7   5   5      122.37      150.80     12.74 o 
   8   5   5      833.86      887.42     40.67 o 
   9   5   5      109.20      115.59     13.43 o 
  10   5   5      495.55      521.53     32.15 o 
 -11   6   5       62.78       39.99     16.12 o 
 -10   6   5       53.58       69.86     16.80 o 
  -9   6   5        0.70        6.25     16.63 o 
  -8   6   5     1329.07     1386.42     47.48 o 
  -7   6   5       45.20       55.26     15.18 o 
  -6   6   5      388.57      368.11     18.26 o 
  -5   6   5      683.38      671.15     28.78 o 
  -4   6   5      710.54      722.57     26.18 o 
  -3   6   5        1.14        2.06      6.99 o 
  -2   6   5       30.73       22.50      8.85 o 
  -1   6   5       70.60       72.17     11.12 o 
   0   6   5      830.47      810.62     26.43 o 
   1   6   5        2.69        1.88      5.33 o 
   2   6   5        5.05        2.37      6.41 o 
   3   6   5     1286.62     1303.08     39.57 o 
   4   6   5      103.55      102.77      9.28 o 
   5   6   5      397.29      405.80     20.78 o 
   6   6   5      740.17      784.13     29.65 o 
   7   6   5      360.17      395.55     20.45 o 
   8   6   5      120.18      147.06     16.03 o 
   9   6   5      260.85      298.65     22.71 o 
  10   6   5      452.79      502.88     49.20 o 
 -10   7   5        5.54       15.13     15.44 o 
  -9   7   5      188.65      216.65     30.17 o 
  -8   7   5      372.16      412.76     26.72 o 
  -7   7   5       17.37       12.92      9.56 o 
  -6   7   5      275.88      287.30     28.54 o 
  -5   7   5        1.90        2.54      5.83 o 
  -4   7   5       23.57       39.87      9.63 o 
  -3   7   5       45.65       47.57      9.00 o 
  -2   7   5       66.36       66.00      7.97 o 
  -1   7   5       85.92       83.14     10.91 o 
   0   7   5       17.21        5.07      6.80 o 
   1   7   5     1221.07     1261.90     44.39 o 
   2   7   5      316.57      294.29     20.58 o 
   3   7   5       29.26       42.30     10.93 o 
   4   7   5        1.46        4.63     10.46 o 
   5   7   5       64.64       78.23     12.83 o 
   6   7   5       36.02       34.52     12.10 o 
   7   7   5      177.42      184.65     23.75 o 
   8   7   5       41.28       40.21     20.62 o 
   9   7   5      310.53      340.04     40.20 o 
  -9   8   5       52.87       60.94     22.48 o 
  -8   8   5      248.31      259.73     20.24 o 
  -7   8   5      219.87      249.37     36.05 o 
  -6   8   5       45.84       28.13     15.21 o 
  -5   8   5      286.38      308.28     24.38 o 
  -4   8   5      270.70      269.04     20.07 o 
  -3   8   5      186.46      179.38     22.33 o 
  -2   8   5      860.48      845.59     51.94 o 
  -1   8   5      518.13      475.84     39.16 o 
   0   8   5       25.19       34.47     11.87 o 
   1   8   5        0.05        9.31      7.44 o 
   2   8   5       51.87       59.03     11.54 o 
   3   8   5     1215.19     1277.88     72.59 o 
   4   8   5       34.23       41.47     14.45 o 
   5   8   5      792.27      848.12     58.91 o 
   6   8   5      448.92      451.91     31.50 o 
   7   8   5      273.15      273.39     40.65 o 
   8   8   5        0.72       -7.25     11.16 o 
   9   8   5      167.49      208.55     35.41 o 
  -8   9   5       92.85       74.09     40.89 o 
  -7   9   5      231.94      246.54     25.73 o 
  -6   9   5       60.23       51.02     16.57 o 
  -5   9   5      104.30       98.66     37.20 o 
  -4   9   5      174.87      233.63     18.40 o 
  -3   9   5        0.04        5.29     15.78 o 
  -2   9   5       18.12       -1.48     11.16 o 
  -1   9   5      248.39      267.48     25.01 o 
   0   9   5      643.34      663.49     41.41 o 
   1   9   5     2023.31     2005.74    110.09 o 
   2   9   5     1485.47     1491.07     88.35 o 
   3   9   5      790.05      833.20     74.57 o 
   4   9   5      197.25      212.59     29.01 o 
   5   9   5       56.13       76.26     15.48 o 
   6   9   5       18.21       23.55     12.99 o 
   7   9   5        0.90       28.17     17.39 o 
   8   9   5      185.68      169.91     21.52 o 
  -7  10   5      337.27      387.21     45.99 o 
  -6  10   5      247.17      245.50     30.99 o 
  -5  10   5      513.25      561.75     30.60 o 
  -4  10   5        0.43       -7.31     10.76 o 
  -3  10   5     1374.74     1406.68     57.17 o 
  -2  10   5      170.28      193.13     18.18 o 
  -1  10   5      164.16      136.90     23.13 o 
   0  10   5      224.92      209.18     19.66 o 
   1  10   5       17.14       19.67     11.48 o 
   2  10   5       87.13      115.49     16.30 o 
   3  10   5       58.81       60.52     20.09 o 
   4  10   5       58.00       65.18     42.87 o 
   5  10   5      779.25      880.35     63.43 o 
   6  10   5        0.59       -0.18     13.57 o 
  -5  11   5       58.84       56.19     16.40 o 
  -4  11   5      196.98      197.65     21.17 o 
  -3  11   5      230.59      252.65     20.42 o 
  -2  11   5      143.39      175.87     51.05 o 
  -1  11   5      446.24      496.04     60.78 o 
   0  11   5      102.29       98.19     16.72 o 
   1  11   5      410.78      453.34     60.96 o 
   2  11   5       21.26       23.74     19.77 o 
   3  11   5      575.10      555.14     62.73 o 
   4  11   5        0.18       22.09     14.64 o 
   5  11   5      364.15      422.70     34.52 o 
  -2  12   5      237.39      259.39     24.57 o 
  -1  12   5       38.17       47.42     22.61 o 
   0  12   5       86.20       73.20     40.21 o 
   1  12   5        2.51       -8.72     11.53 o 
   2  12   5       48.13       39.01     33.09 o 
 -12   0   6      401.16      375.76     32.27 o 
 -10   0   6      769.99      789.50     45.25 o 
  -8   0   6      439.44      457.27     28.66 o 
  -6   0   6     2899.18     2986.38     98.64 o 
  -4   0   6       44.05       51.54      9.66 o 
  -2   0   6    10890.69    10551.26    332.37 o 
   0   0   6     1622.19     1502.00     51.40 o 
   2   0   6     4757.94     4647.12    148.98 o 
   4   0   6    14941.07    15144.78    584.31 o 
   6   0   6      818.96      893.18     45.64 o 
   8   0   6      337.87      341.10     46.63 o 
  10   0   6        2.53       18.33     22.21 o 
 -12   1   6       20.45       10.52      9.25 o 
 -11   1   6        4.93        2.30      8.18 o 
 -10   1   6       71.17       68.08     11.51 o 
  -9   1   6       10.01       11.51      5.72 o 
  -8   1   6       28.28       25.20      6.71 o 
  -7   1   6     1097.63     1105.92     35.03 o 
  -6   1   6     3718.23     3828.04     94.14 o 
  -5   1   6       93.02       95.01      5.74 o 
  -4   1   6     5237.59     5144.64    117.25 o 
  -3   1   6      431.91      467.02     13.73 o 
  -2   1   6      803.87      761.15     20.91 o 
  -1   1   6      848.80      824.60     23.49 o 
   0   1   6     2368.56     2236.81     54.20 o 
   1   1   6      112.36      122.79      6.81 o 
   2   1   6        1.07       -1.77      1.77 o 
   3   1   6     3913.05     3964.61     90.89 o 
   4   1   6     3179.98     3218.86     81.86 o 
   5   1   6      730.28      722.12     27.83 o 
   6   1   6     1617.49     1651.77     51.68 o 
   7   1   6        2.27       10.00      6.29 o 
   8   1   6     2511.78     2427.60     75.34 o 
   9   1   6      618.05      616.63     32.43 o 
  10   1   6     1106.65     1111.81     47.57 o 
  11   1   6       55.98       56.98     12.08 o 
 -12   2   6      193.74      151.65     20.02 o 
 -11   2   6       51.57       69.90     10.76 o 
 -10   2   6      970.87     1007.89     61.62 o 
  -9   2   6       16.75        9.32      5.79 o 
  -8   2   6      829.19      826.30     28.35 o 
  -7   2   6      790.70      768.25     25.07 o 
  -6   2   6     2237.57     2261.14     68.83 o 
  -5   2   6      173.25      158.79      9.09 o 
  -4   2   6     1454.20     1436.96     37.10 o 
  -3   2   6      114.90      124.19      6.61 o 
  -2   2   6       58.06       40.79      4.65 o 
  -1   2   6     3034.36     2890.93     69.29 o 
   0   2   6      420.34      387.68     11.93 o 
   1   2   6     1389.11     1345.59     32.86 o 
   2   2   6     1493.27     1499.97     36.44 o 
   3   2   6     1132.28     1095.34     31.04 o 
   4   2   6     1050.39     1049.15     30.44 o 
   5   2   6       27.37       17.34      5.98 o 
   6   2   6      521.40      476.05     22.57 o 
   7   2   6      844.49      775.23     30.25 o 
   8   2   6        5.52        2.78      7.36 o 
   9   2   6      117.53      118.77     12.99 o 
  10   2   6       17.95       20.35      9.10 o 
  11   2   6      312.04      339.71     24.32 o 
 -11   3   6       50.20       28.39      9.91 o 
 -10   3   6      106.78      134.72     11.59 o 
  -9   3   6       63.40       74.94      8.79 o 
  -8   3   6       12.87       12.80      5.67 o 
  -7   3   6      545.34      511.10     19.38 o 
  -6   3   6       44.93       36.08      5.90 o 
  -5   3   6        1.27       -2.70      5.18 o 
  -4   3   6      357.35      356.54     13.41 o 
  -3   3   6      446.05      448.72     15.13 o 
  -2   3   6     2876.31     2723.17     62.79 o 
  -1   3   6      484.39      450.37     14.00 o 
   0   3   6     1487.51     1376.10     34.22 o 
   1   3   6      359.43      361.59     11.86 o 
   2   3   6        4.02        4.14      2.88 o 
   3   3   6     7499.95     7451.76    194.73 o 
   4   3   6      246.42      232.39     11.01 o 
   5   3   6      876.07      854.58     26.46 o 
   6   3   6        0.30       -5.73      5.73 o 
   7   3   6      246.19      242.60     15.86 o 
   8   3   6       27.82       21.27     10.80 o 
   9   3   6     1404.32     1525.70     56.47 o 
  10   3   6        1.88       -3.08      7.76 o 
  11   3   6        0.13        3.63      9.06 o 
 -11   4   6        9.03        5.23     10.35 o 
 -10   4   6      130.22      123.96     11.46 o 
  -9   4   6       26.68       24.56      7.13 o 
  -8   4   6      948.61      993.30     32.21 o 
  -7   4   6       16.46       23.49      6.96 o 
  -6   4   6       49.46       63.78      9.74 o 
  -5   4   6      399.80      428.17     16.97 o 
  -4   4   6     1289.88     1265.10     36.58 o 
  -3   4   6       14.47       20.20      5.30 o 
  -2   4   6     4414.39     4196.93    101.06 o 
  -1   4   6     1596.88     1570.96     39.01 o 
   0   4   6      358.72      375.80     12.76 o 
   1   4   6      203.26      219.85      9.99 o 
   2   4   6        0.75       -3.04      3.58 o 
   3   4   6       41.05       38.41      6.73 o 
   4   4   6     1313.45     1368.94     39.47 o 
   5   4   6      380.02      408.36     32.18 o 
   6   4   6        2.72       -1.08      7.06 o 
   7   4   6      225.63      231.08     18.84 o 
   8   4   6      267.12      251.09     20.12 o 
   9   4   6      508.72      516.58     27.52 o 
  10   4   6        3.37        6.47     10.43 o 
 -11   5   6      105.14      130.84     19.68 o 
 -10   5   6        0.79       -4.64      6.59 o 
  -9   5   6      839.96      905.03     41.15 o 
  -8   5   6       32.92       16.51      7.10 o 
  -7   5   6      428.15      377.74     17.45 o 
  -6   5   6      359.15      366.64     16.56 o 
  -5   5   6      154.32      184.14     19.40 o 
  -4   5   6      450.89      454.76     17.59 o 
  -3   5   6      263.29      254.82     16.07 o 
  -2   5   6      104.30       90.00      7.14 o 
  -1   5   6       55.65       42.60      5.51 o 
   0   5   6      458.84      448.73     15.12 o 
   1   5   6      156.83      143.65      8.18 o 
   2   5   6        2.55        0.67      6.32 o 
   3   5   6      174.45      198.18     11.15 o 
   4   5   6      195.16      188.97     11.49 o 
   5   5   6      201.18      220.53     12.80 o 
   6   5   6       11.13        8.24      6.41 o 
   7   5   6      649.36      672.40     39.99 o 
   8   5   6      300.57      333.36     24.45 o 
   9   5   6       28.15        1.47     10.54 o 
  10   5   6       53.29       72.22     21.26 o 
 -10   6   6      393.82      377.35     30.04 o 
  -9   6   6      224.61      220.90     16.27 o 
  -8   6   6       44.99       24.58     15.34 o 
  -7   6   6     1232.40     1346.46     46.16 o 
  -6   6   6      599.42      619.77     26.48 o 
  -5   6   6      475.60      479.85     36.00 o 
  -4   6   6      913.13      917.08     35.77 o 
  -3   6   6      202.01      205.37     13.93 o 
  -2   6   6      159.10      149.08     10.75 o 
  -1   6   6       29.72       25.23     11.34 o 
   0   6   6      410.62      408.64     20.88 o 
   1   6   6       99.07       79.36      8.64 o 
   2   6   6      113.98      129.31     11.28 o 
   3   6   6        0.84       -4.22      6.01 o 
   4   6   6      928.51      978.27     31.86 o 
   5   6   6       43.84       39.33      8.05 o 
   6   6   6      381.68      399.04     19.89 o 
   7   6   6      140.23      160.30     16.58 o 
   8   6   6        9.48       19.41     10.80 o 
   9   6   6      234.28      229.27     20.62 o 
  10   6   6       74.83       46.55     16.72 o 
 -10   7   6      256.41      303.95     45.83 o 
  -9   7   6        1.02        0.91      8.35 o 
  -8   7   6       30.13       29.73      8.70 o 
  -7   7   6      185.13      179.57     14.40 o 
  -6   7   6       80.71       79.02     12.29 o 
  -5   7   6      327.86      329.20     17.72 o 
  -4   7   6      183.83      169.02     19.32 o 
  -3   7   6      618.00      595.25     24.79 o 
  -2   7   6     2099.22     2036.39     91.66 o 
  -1   7   6      121.84      111.48     10.57 o 
   0   7   6     1861.91     1865.99     87.09 o 
   1   7   6       79.73       84.35     10.95 o 
   2   7   6       47.46       31.07      9.53 o 
   3   7   6      117.80      119.18     16.05 o 
   4   7   6       13.11       -2.46     15.70 o 
   5   7   6      627.63      682.17     33.00 o 
   6   7   6        1.07        6.66      9.52 o 
   7   7   6      249.25      245.76     24.53 o 
   8   7   6       63.99       49.89     49.28 o 
   9   7   6       50.80       50.23     20.90 o 
  -9   8   6       29.41        6.68     28.57 o 
  -8   8   6     1188.09     1213.19     78.76 o 
  -7   8   6       56.66       56.93     21.95 o 
  -6   8   6      162.58      193.05     16.66 o 
  -5   8   6       59.72       52.36     11.59 o 
  -4   8   6      790.26      783.40     35.49 o 
  -3   8   6      232.88      236.88     23.08 o 
  -2   8   6      452.16      416.55     30.06 o 
  -1   8   6        7.75       31.89     16.43 o 
   0   8   6     1287.26     1260.79     48.57 o 
   1   8   6     1066.86      965.78     97.05 o 
   2   8   6     1512.65     1720.52    102.31 o 
   3   8   6      602.69      627.84     50.34 o 
   4   8   6      236.53      247.61     20.20 o 
   5   8   6      141.73      126.29     16.73 o 
   6   8   6      374.25      405.37     29.28 o 
   7   8   6       35.53       50.03     13.06 o 
   8   8   6      289.95      345.22     48.01 o 
  -8   9   6        7.69        7.40     18.33 o 
  -7   9   6      145.84      162.34     17.18 o 
  -6   9   6      118.13      133.56     23.02 o 
  -5   9   6       18.75       24.91     15.25 o 
  -4   9   6      677.71      678.38     33.45 o 
  -3   9   6      173.25      166.88     15.87 o 
  -2   9   6     1049.63      981.23     65.89 o 
  -1   9   6      108.81       77.47     11.46 o 
   0   9   6      689.00      713.47     36.63 o 
   1   9   6        0.26       15.05      9.68 o 
   2   9   6       73.09       68.80     13.90 o 
   3   9   6      378.04      347.46     48.30 o 
   4   9   6       61.46       61.62     18.04 o 
   5   9   6      183.13      207.82     21.73 o 
   6   9   6      144.95      169.96     25.55 o 
   7   9   6       42.80       44.52     13.84 o 
  -6  10   6      146.90      200.25     18.98 o 
  -5  10   6       46.34       38.14     14.18 o 
  -4  10   6       17.63       34.79     11.22 o 
  -3  10   6        1.41       -2.46     19.41 o 
  -2  10   6       37.48       43.37     12.50 o 
  -1  10   6       77.29       84.77     12.96 o 
   0  10   6      458.10      489.59     75.10 o 
   1  10   6      308.72      326.03     44.48 o 
   2  10   6     1089.72     1097.11     69.43 o 
   3  10   6       32.12       43.59     22.32 o 
   4  10   6      254.38      267.08     28.13 o 
   5  10   6        2.38       -2.19     26.60 o 
   6  10   6      111.08      123.51     33.54 o 
  -4  11   6      586.85      631.43     34.16 o 
  -3  11   6        4.55        0.60     10.94 o 
  -2  11   6      214.56      219.95     23.10 o 
  -1  11   6      266.67      223.66     56.77 o 
   0  11   6       23.01       15.92     20.23 o 
   1  11   6        1.28        2.75     11.24 o 
   2  11   6        7.88       -0.52     22.53 o 
   3  11   6       33.38       30.70     28.45 o 
   4  11   6       63.22       42.52     34.86 o 
 -11   0   7      630.64      633.78     40.93 o 
  -9   0   7     1637.88     1723.65    156.92 o 
  -7   0   7       82.71       69.72     23.35 o 
  -5   0   7      781.80      744.74     32.54 o 
  -3   0   7       98.13      131.83     11.00 o 
  -1   0   7        3.09        5.93      4.31 o 
   1   0   7     3170.73     3242.70    115.73 o 
   3   0   7      654.43      702.32     28.44 o 
   5   0   7      401.76      447.78     28.61 o 
   7   0   7       75.17       77.91     13.56 o 
   9   0   7      398.11      427.30     36.14 o 
  11   0   7      138.88      125.96     23.50 o 
 -11   1   7        9.97       11.59     11.14 o 
 -10   1   7       17.96       15.91      7.95 o 
  -9   1   7        9.33        5.75     11.37 o 
  -8   1   7      457.23      438.38     20.19 o 
  -7   1   7      863.96      893.65     55.33 o 
  -6   1   7      189.77      208.57     12.02 o 
  -5   1   7     1774.19     1817.01     48.63 o 
  -4   1   7      357.02      355.42     13.84 o 
  -3   1   7      817.07      853.81     23.66 o 
  -2   1   7      885.38      850.52     23.62 o 
  -1   1   7      113.10      107.62      6.33 o 
   0   1   7      564.03      522.46     16.01 o 
   1   1   7       19.21       13.95      4.01 o 
   2   1   7     1119.31     1152.35     30.38 o 
   3   1   7     3458.12     3560.11     90.84 o 
   4   1   7        0.09       -2.48      4.65 o 
   5   1   7      865.40      897.96     32.13 o 
   6   1   7      198.82      204.35     13.76 o 
   7   1   7      303.62      264.13     16.06 o 
   8   1   7      116.47      123.74     12.25 o 
   9   1   7       39.00       32.10     10.18 o 
  10   1   7      124.39      129.92     14.91 o 
  11   1   7        0.82       -9.04      9.04 o 
 -11   2   7      320.63      325.88     20.66 o 
 -10   2   7        2.99       -0.08      7.50 o 
  -9   2   7      369.15      360.23     19.54 o 
  -8   2   7      206.24      201.37     19.44 o 
  -7   2   7        2.37        8.99      5.67 o 
  -6   2   7      455.65      491.36     30.51 o 
  -5   2   7      278.24      305.48     13.25 o 
  -4   2   7      796.83      809.58     23.31 o 
  -3   2   7     1220.89     1206.09     31.89 o 
  -2   2   7       19.99       26.28      5.64 o 
  -1   2   7     3106.11     2959.72     71.09 o 
   0   2   7      883.70      916.48     25.24 o 
   1   2   7      777.12      735.61     22.60 o 
   2   2   7     6520.16     6544.62    148.78 o 
   3   2   7      153.87      165.86      9.26 o 
   4   2   7     2891.52     2835.60     73.51 o 
   5   2   7       36.09       37.46      7.32 o 
   6   2   7        4.90       -3.18      5.82 o 
   7   2   7       49.77       53.06      9.02 o 
   8   2   7     1267.21     1311.37     46.02 o 
   9   2   7       71.96       70.24     13.26 o 
  10   2   7      205.47      220.46     18.20 o 
  11   2   7        2.90       14.73      9.90 o 
 -11   3   7      202.72      227.64     20.83 o 
 -10   3   7        6.41        4.89      8.95 o 
  -9   3   7      947.33      996.70     51.26 o 
  -8   3   7      147.78      125.79     11.34 o 
  -7   3   7      154.36      149.93     10.76 o 
  -6   3   7       60.73       44.15      8.19 o 
  -5   3   7      509.85      539.18     19.39 o 
  -4   3   7      191.72      187.89     10.06 o 
  -3   3   7     2087.38     2012.99     51.21 o 
  -2   3   7     1576.71     1502.48     39.38 o 
  -1   3   7     1182.33     1188.91     36.25 o 
   0   3   7     4165.74     4043.16     96.59 o 
   1   3   7     2572.81     2462.97     60.55 o 
   2   3   7      833.91      809.68     25.05 o 
   3   3   7      172.90      188.27     12.97 o 
   4   3   7      433.32      427.36     16.62 o 
   5   3   7      890.64      840.25     31.18 o 
   6   3   7        4.80       -4.94      7.05 o 
   7   3   7     1024.85     1056.84     38.87 o 
   8   3   7      836.28      861.87     42.97 o 
   9   3   7      198.79      211.50     17.51 o 
  10   3   7      265.80      301.57     31.95 o 
 -11   4   7       58.51       55.91     11.30 o 
 -10   4   7       35.94       61.12     10.62 o 
  -9   4   7      106.97      102.56     21.62 o 
  -8   4   7       51.42       35.84      7.83 o 
  -7   4   7        2.56        3.26      6.05 o 
  -6   4   7     1155.17     1244.26     37.61 o 
  -5   4   7       26.39       18.85      5.88 o 
  -4   4   7      567.46      548.85     19.87 o 
  -3   4   7     1960.38     1920.54     49.66 o 
  -2   4   7     1415.38     1456.20     38.86 o 
  -1   4   7     1083.00     1013.62     28.40 o 
   0   4   7      382.37      420.55     21.62 o 
   1   4   7       24.34       24.91      7.23 o 
   2   4   7      786.47      741.11     23.81 o 
   3   4   7      369.25      322.43     19.83 o 
   4   4   7      411.59      420.06     16.96 o 
   5   4   7       70.50       66.87      8.63 o 
   6   4   7     1145.20     1174.09     57.62 o 
   7   4   7        1.29       -7.08      7.08 o 
   8   4   7     1157.29     1195.81     52.53 o 
   9   4   7        1.56        6.23      8.65 o 
  10   4   7      164.84      163.79     16.51 o 
 -10   5   7      428.69      456.29     42.61 o 
  -9   5   7      162.59      141.28     17.78 o 
  -8   5   7      541.90      565.92     31.69 o 
  -7   5   7        5.01       14.98      6.47 o 
  -6   5   7      342.26      390.43     23.24 o 
  -5   5   7      422.69      400.88     20.35 o 
  -4   5   7       12.96        8.60      5.30 o 
  -3   5   7      325.63      290.16     18.76 o 
  -2   5   7     1668.82     1601.76     43.06 o 
  -1   5   7       38.95       27.51     12.51 o 
   0   5   7     1895.68     1857.34     48.24 o 
   1   5   7      978.86      942.04     27.60 o 
   2   5   7     1244.10     1238.84     61.66 o 
   3   5   7      155.84      182.62     10.80 o 
   4   5   7     3022.57     3023.17     86.59 o 
   5   5   7      219.43      240.72     13.54 o 
   6   5   7      545.57      579.28     27.41 o 
   7   5   7      417.07      473.75     34.02 o 
   8   5   7       39.67       22.53     10.93 o 
   9   5   7        1.10       -0.78     12.37 o 
  10   5   7       68.69       74.89     15.67 o 
 -10   6   7        0.73      -16.16     16.16 o 
  -9   6   7      110.16      107.62     12.83 o 
  -8   6   7        1.90       10.54      6.75 o 
  -7   6   7        6.69       19.07      7.72 o 
  -6   6   7      658.10      697.14     28.20 o 
  -5   6   7       30.47       37.78      8.92 o 
  -4   6   7     4259.57     4139.63    132.30 o 
  -3   6   7      589.14      562.16     29.14 o 
  -2   6   7      697.23      658.49     24.41 o 
  -1   6   7     1367.45     1339.17     44.39 o 
   0   6   7      147.39      135.82     10.29 o 
   1   6   7      656.05      648.92     45.58 o 
   2   6   7     1660.75     1621.34     54.17 o 
   3   6   7       98.49      115.43     16.97 o 
   4   6   7       97.25      111.14      9.67 o 
   5   6   7      187.70      197.61     12.85 o 
   6   6   7     1338.77     1476.03     44.69 o 
   7   6   7       57.31       52.24     12.42 o 
   8   6   7       88.68       97.00     19.30 o 
   9   6   7       87.53      104.49     16.02 o 
  -9   7   7      829.40      890.39     66.23 o 
  -8   7   7      398.07      390.77     34.12 o 
  -7   7   7      185.72      222.59     16.07 o 
  -6   7   7       80.58       85.83     10.62 o 
  -5   7   7     1987.69     2079.47     92.24 o 
  -4   7   7      124.61      131.95     11.71 o 
  -3   7   7     1765.53     1747.47     74.39 o 
  -2   7   7       83.85       92.01      9.80 o 
  -1   7   7       52.09       50.76      8.54 o 
   0   7   7      260.46      286.22     19.83 o 
   1   7   7      140.94      169.59     23.76 o 
   2   7   7     1457.13     1371.32     62.93 o 
   3   7   7      186.21      212.26     19.00 o 
   4   7   7      469.99      491.77     29.64 o 
   5   7   7      259.74      267.25     22.59 o 
   6   7   7       50.83       46.27     12.78 o 
   7   7   7      320.20      365.69     40.02 o 
   8   7   7       18.61       15.24     19.90 o 
  -8   8   7        9.85      -10.08     12.83 o 
  -7   8   7        0.16       -0.14      9.95 o 
  -6   8   7       22.87       32.40      9.72 o 
  -5   8   7      106.01      114.28     23.96 o 
  -4   8   7       93.72      110.42     31.42 o 
  -3   8   7     1300.26     1269.04     72.10 o 
  -2   8   7        0.53        1.06     15.17 o 
  -1   8   7     2348.58     2397.52     95.82 o 
   0   8   7       14.42       12.67     16.85 o 
   1   8   7      985.73     1027.24    140.95 o 
   2   8   7        1.97       17.25      9.22 o 
   3   8   7      222.95      250.28     26.21 o 
   4   8   7      196.42      226.52     20.98 o 
   5   8   7      118.11      147.08     32.79 o 
   6   8   7      166.47      171.51     21.69 o 
   7   8   7        1.75      -19.11     32.66 o 
  -7   9   7      472.69      553.79     34.77 o 
  -6   9   7       19.58       17.74     20.76 o 
  -5   9   7       99.56      126.28     33.50 o 
  -4   9   7        1.95       10.43     17.95 o 
  -3   9   7      689.66      681.38     36.83 o 
  -2   9   7      156.76      149.20     15.38 o 
  -1   9   7       12.68        3.25     13.34 o 
   0   9   7        4.37        5.88     11.84 o 
   1   9   7      770.84      808.02     57.73 o 
   2   9   7       27.92       -0.65     16.69 o 
   3   9   7       55.06       66.75     20.35 o 
   4   9   7      383.82      435.76     44.48 o 
   5   9   7       98.86       94.78     18.01 o 
   6   9   7       70.97       46.94     40.53 o 
  -6  10   7      269.44      291.53     25.12 o 
  -5  10   7      184.31      227.69     20.05 o 
  -4  10   7      288.54      303.12     22.37 o 
  -3  10   7      162.14      211.65     18.73 o 
  -2  10   7        3.56       -2.28     19.03 o 
  -1  10   7      100.60      119.11     17.37 o 
   0  10   7       18.42       28.45     10.45 o 
   1  10   7       73.93       60.00     18.13 o 
   2  10   7      174.95      179.27     43.74 o 
   3  10   7       32.60       23.88     11.14 o 
   4  10   7        6.86        1.01     18.29 o 
   5  10   7       45.12       50.78     28.51 o 
  -3  11   7       83.40       73.86     31.02 o 
  -2  11   7       67.03       52.72     11.93 o 
  -1  11   7        0.32       -9.15      9.15 o 
   0  11   7       75.33       59.81     43.03 o 
   1  11   7       44.95       25.86     12.45 o 
   2  11   7      187.10      201.93     34.57 o 
 -10   0   8      291.68      292.92     27.04 o 
  -8   0   8      416.14      424.67     28.59 o 
  -6   0   8     2421.09     2509.41    109.67 o 
  -4   0   8       77.04       73.26      9.53 o 
  -2   0   8      486.52      441.94     55.68 o 
   0   0   8     4278.15     4175.42    148.17 o 
   2   0   8      594.12      572.29     23.32 o 
   4   0   8      448.96      452.30     28.71 o 
   6   0   8     1221.81     1227.10     59.57 o 
   8   0   8     1734.24     1695.36     79.96 o 
  10   0   8       18.94       15.42     13.62 o 
 -11   1   8       74.73       67.82     11.86 o 
 -10   1   8     1102.59     1225.69     59.93 o 
  -9   1   8      109.19      104.07     14.22 o 
  -8   1   8      545.80      556.01     26.21 o 
  -7   1   8        0.01       -1.07     13.11 o 
  -6   1   8      133.08      132.69     13.33 o 
  -5   1   8       70.23       70.45      7.19 o 
  -4   1   8      103.07       99.94      9.62 o 
  -3   1   8      163.01      156.17      8.93 o 
  -2   1   8       29.79       30.00      4.57 o 
  -1   1   8     1364.95     1363.43     37.38 o 
   0   1   8     1005.70     1002.49     28.64 o 
   1   1   8      115.14      115.93      6.65 o 
   2   1   8       89.96       85.51      6.04 o 
   3   1   8      683.21      681.81     21.82 o 
   4   1   8        1.51        2.56      5.84 o 
   5   1   8      289.02      276.43     15.39 o 
   6   1   8        6.23        2.99      9.04 o 
   7   1   8       95.45      117.80     11.56 o 
   8   1   8        8.07        6.83      7.46 o 
   9   1   8      103.88      102.93     13.34 o 
  10   1   8       51.28       35.89     11.22 o 
 -11   2   8      160.54      180.17     17.18 o 
 -10   2   8       54.11       44.96      9.48 o 
  -9   2   8        0.46       -6.50      6.50 o 
  -8   2   8       35.72       32.69      7.45 o 
  -7   2   8      285.65      309.58     16.95 o 
  -6   2   8      288.20      284.29     19.53 o 
  -5   2   8      983.83     1008.92     32.64 o 
  -4   2   8      851.38      803.03     25.01 o 
  -3   2   8      160.56      180.38      9.88 o 
  -2   2   8       18.27       24.65      4.86 o 
  -1   2   8       21.33       20.86      4.04 o 
   0   2   8        0.62        2.28      3.20 o 
   1   2   8      116.38      121.41      7.63 o 
   2   2   8        1.03       -2.01      3.88 o 
   3   2   8       24.33       19.78      7.03 o 
   4   2   8      160.94      171.65     14.83 o 
   5   2   8       49.32       60.23      8.58 o 
   6   2   8      115.89      111.54     11.13 o 
   7   2   8       97.16      101.38     11.28 o 
   8   2   8       62.91       54.68     17.05 o 
   9   2   8       50.73       69.73     11.98 o 
  10   2   8      106.31      107.09     14.13 o 
 -11   3   8      197.13      189.22     19.40 o 
 -10   3   8       89.50       52.20     10.33 o 
  -9   3   8        1.23        0.75      6.71 o 
  -8   3   8      173.66      159.54     12.70 o 
  -7   3   8      462.31      489.97     31.36 o 
  -6   3   8        0.29       -0.10      7.56 o 
  -5   3   8      284.99      280.01     16.78 o 
  -4   3   8      940.31      931.09     28.54 o 
  -3   3   8     1375.47     1383.51     38.94 o 
  -2   3   8     1946.29     1956.30     51.53 o 
  -1   3   8     4744.33     4705.49    118.11 o 
   0   3   8       84.89      101.31      7.09 o 
   1   3   8      140.62      151.36      8.22 o 
   2   3   8       18.68       15.98      4.92 o 
   3   3   8      424.20      428.90     18.17 o 
   4   3   8      166.73      165.87     10.80 o 
   5   3   8       62.29       65.23     10.42 o 
   6   3   8       81.48      103.44     12.72 o 
   7   3   8      376.60      407.43     21.87 o 
   8   3   8      342.89      371.06     22.54 o 
   9   3   8      925.12      964.01     42.60 o 
  10   3   8      300.34      321.61     23.28 o 
 -10   4   8      388.16      367.19     41.68 o 
  -9   4   8      700.67      685.41     29.39 o 
  -8   4   8        4.04       -9.46      9.46 o 
  -7   4   8      493.33      567.48     23.43 o 
  -6   4   8      115.84       97.97     14.07 o 
  -5   4   8     1227.51     1237.77     49.63 o 
  -4   4   8      165.03      178.26     11.23 o 
  -3   4   8       71.19       57.70      6.48 o 
  -2   4   8        1.30        3.00      7.77 o 
  -1   4   8     1694.94     1663.90     43.52 o 
   0   4   8     3127.76     3174.38     81.77 o 
   1   4   8     1321.67     1355.96     41.32 o 
   2   4   8      669.67      646.42     25.02 o 
   3   4   8     2739.60     2688.48     75.43 o 
   4   4   8      135.98      131.63     11.17 o 
   5   4   8     1339.72     1409.85     52.89 o 
   6   4   8      800.29      867.97     45.50 o 
   7   4   8       47.03       77.47     11.96 o 
   8   4   8      294.95      310.91     21.21 o 
   9   4   8       24.66       66.83     12.95 o 
 -10   5   8      416.80      392.44     49.34 o 
  -9   5   8       75.93       59.27     18.70 o 
  -8   5   8      135.48      144.12     12.71 o 
  -7   5   8      969.80      976.63     43.85 o 
  -6   5   8       65.03       57.56      8.54 o 
  -5   5   8     4216.11     4275.32    112.33 o 
  -4   5   8      781.40      790.86     26.67 o 
  -3   5   8     3422.84     3157.23     78.47 o 
  -2   5   8      245.37      238.77     15.30 o 
  -1   5   8     1674.23     1609.43     52.36 o 
   0   5   8       19.88       19.85      5.55 o 
   1   5   8     1414.81     1323.45     62.75 o 
   2   5   8       44.86       39.33     12.59 o 
   3   5   8        0.89        2.66      5.33 o 
   4   5   8       27.47       34.18      8.13 o 
   5   5   8     1105.80     1206.68     40.02 o 
   6   5   8       51.05       35.50     12.78 o 
   7   5   8     1358.00     1388.83     68.04 o 
   8   5   8        5.66      -12.66     15.46 o 
   9   5   8      720.65      828.38     40.45 o 
  -9   6   8      752.47      826.24     87.45 o 
  -8   6   8       26.92       37.34     14.18 o 
  -7   6   8      705.97      753.83     47.77 o 
  -6   6   8      129.04      124.77     18.70 o 
  -5   6   8       17.98       20.62      7.16 o 
  -4   6   8      406.27      432.99     20.81 o 
  -3   6   8      193.32      196.00     13.39 o 
  -2   6   8       84.76       74.15      9.93 o 
  -1   6   8      609.50      615.22     23.67 o 
   0   6   8        2.43        2.95      6.10 o 
   1   6   8     1909.68     1764.66     71.49 o 
   2   6   8        8.02        7.82      7.24 o 
   3   6   8     2438.00     2314.56     80.35 o 
   4   6   8      112.52       99.04     15.60 o 
   5   6   8     1181.62     1241.93     41.53 o 
   6   6   8       26.85       32.64     12.45 o 
   7   6   8       95.07      101.55     17.32 o 
   8   6   8        4.01        0.70     22.61 o 
  -8   7   8        2.19        6.33     19.59 o 
  -7   7   8       30.00       48.50     22.39 o 
  -6   7   8        8.35      -17.86     22.06 o 
  -5   7   8     1115.27     1106.53     40.17 o 
  -4   7   8      100.56      101.95     10.73 o 
  -3   7   8      726.68      711.65     30.04 o 
  -2   7   8      778.25      796.69     29.37 o 
  -1   7   8       22.29       30.94     13.92 o 
   0   7   8      351.48      364.30     29.31 o 
   1   7   8      551.64      549.40     37.67 o 
   2   7   8       79.21       96.35     13.35 o 
   3   7   8       92.22       89.11     19.29 o 
   4   7   8        8.04       15.58      8.51 o 
   5   7   8     1041.42     1171.87    105.55 o 
   6   7   8        4.83       12.39     32.97 o 
   7   7   8      217.71      175.48     51.66 o 
   8   7   8      160.68      115.05     67.78 o 
  -7   8   8      109.31      107.35     32.47 o 
  -6   8   8        9.22       32.85      9.38 o 
  -5   8   8        0.05       -4.65     10.34 o 
  -4   8   8      422.91      408.70     23.75 o 
  -3   8   8      193.03      220.12     19.57 o 
  -2   8   8        6.28       -7.65     11.55 o 
  -1   8   8       45.12       41.80     15.87 o 
   0   8   8      718.42      690.68     43.15 o 
   1   8   8       59.65       51.76     18.33 o 
   2   8   8      140.75      109.63     34.20 o 
   3   8   8        0.86       -8.91     19.20 o 
   4   8   8        1.32       -1.99      9.26 o 
   5   8   8       30.75       40.30     12.01 o 
   6   8   8      122.96      155.61     49.24 o 
   7   8   8        1.79       24.84     38.43 o 
  -6   9   8        2.45       16.80      8.84 o 
  -5   9   8      353.87      402.54     26.97 o 
  -4   9   8      113.98      120.13     24.03 o 
  -3   9   8        0.79        4.25     10.85 o 
  -2   9   8       94.92       80.90     20.10 o 
  -1   9   8        0.01      -14.41     26.41 o 
   0   9   8       26.37       30.77     10.38 o 
   1   9   8       61.82       50.75     12.11 o 
   2   9   8       20.27       12.94     15.87 o 
   3   9   8       14.63       17.39     13.52 o 
   4   9   8       19.60       12.38     11.43 o 
   5   9   8       90.52      117.74     27.83 o 
  -4  10   8       17.55       11.23     14.83 o 
  -3  10   8      166.89      154.69     16.74 o 
  -2  10   8      145.55      107.38     17.10 o 
  -1  10   8      112.49       93.83     28.63 o 
   0  10   8        0.25        2.81     11.76 o 
   1  10   8      104.71      115.33     22.98 o 
   2  10   8        9.73       30.38     16.57 o 
   3  10   8      671.52      679.09     97.09 o 
   4  10   8        6.14        4.91     21.03 o 
  -9   0   9     1157.94     1269.09     64.86 o 
  -7   0   9      137.58      165.88     30.47 o 
  -5   0   9        0.90        5.08      7.10 o 
  -3   0   9      125.78       94.07     14.45 o 
  -1   0   9      260.50      240.33     25.17 o 
   1   0   9       43.37       44.31     16.89 o 
   3   0   9       45.03       31.60     14.24 o 
   5   0   9      713.85      713.39     50.31 o 
   7   0   9      384.27      373.79     29.52 o 
   9   0   9       57.85      104.85     24.04 o 
 -10   1   9      157.46      166.63     20.88 o 
  -9   1   9       66.04       77.21     19.48 o 
  -8   1   9      265.57      255.47     22.11 o 
  -7   1   9      963.08      981.07     35.78 o 
  -6   1   9     1113.89     1146.08     46.70 o 
  -5   1   9      274.10      299.27     14.81 o 
  -4   1   9     1988.42     2075.49     63.00 o 
  -3   1   9       89.89       98.10      7.80 o 
  -2   1   9       56.38       70.94      6.60 o 
  -1   1   9       24.11       11.42      4.47 o 
   0   1   9      205.56      209.48     10.06 o 
   1   1   9       13.85        9.54      5.58 o 
   2   1   9      129.96      120.68     12.92 o 
   3   1   9     1961.64     1908.14     69.29 o 
   4   1   9      399.77      415.88     25.82 o 
   5   1   9      261.52      264.67     19.15 o 
   6   1   9        0.92       -0.79      8.54 o 
   7   1   9      535.24      512.83     28.11 o 
   8   1   9       64.98       63.65     10.94 o 
   9   1   9        8.23        9.12      9.19 o 
 -10   2   9      733.49      795.81     33.75 o 
  -9   2   9       31.14       25.31     11.30 o 
  -8   2   9       15.26       14.50     12.37 o 
  -7   2   9        0.42        5.51      6.12 o 
  -6   2   9      153.85      145.41     14.85 o 
  -5   2   9       46.70       41.63      6.96 o 
  -4   2   9      104.84      116.18      8.87 o 
  -3   2   9        1.03        3.87      7.49 o 
  -2   2   9     4241.07     4127.31    104.81 o 
  -1   2   9      164.27      175.88      9.76 o 
   0   2   9     1302.93     1375.46     38.45 o 
   1   2   9      110.16      124.90      8.96 o 
   2   2   9      197.76      193.08     14.75 o 
   3   2   9      975.27      911.72     32.04 o 
   4   2   9     1091.97     1027.94     44.30 o 
   5   2   9      209.61      199.96     16.23 o 
   6   2   9      311.76      299.22     20.82 o 
   7   2   9      525.33      579.15     30.66 o 
   8   2   9      150.91      202.71     19.12 o 
   9   2   9      314.56      309.23     25.49 o 
 -10   3   9      545.16      580.71     28.40 o 
  -9   3   9        2.25       -2.76     11.26 o 
  -8   3   9      420.92      427.19     25.28 o 
  -7   3   9      179.34      175.54     17.50 o 
  -6   3   9     2804.09     2838.05     81.09 o 
  -5   3   9        5.69        6.88      5.67 o 
  -4   3   9     2346.26     2335.77     66.96 o 
  -3   3   9        0.62       -4.46      5.00 o 
  -2   3   9        2.30        3.21      6.05 o 
  -1   3   9     1318.93     1267.56     37.64 o 
   0   3   9        6.71        8.90      4.18 o 
   1   3   9     1729.97     1657.22     51.47 o 
   2   3   9      323.76      313.35     15.07 o 
   3   3   9       28.54       22.18      7.09 o 
   4   3   9     1277.80     1259.58     48.92 o 
   5   3   9        1.75        6.87     10.33 o 
   6   3   9      375.19      407.29     27.91 o 
   7   3   9      179.15      169.42     18.22 o 
   8   3   9      164.59      157.63     19.05 o 
   9   3   9      347.95      401.79     36.42 o 
 -10   4   9      345.89      361.98     22.13 o 
  -9   4   9      254.36      267.90     24.36 o 
  -8   4   9       19.55       25.57     11.54 o 
  -7   4   9       38.57       40.76     10.85 o 
  -6   4   9      103.82      122.58     10.69 o 
  -5   4   9        1.75        2.70      9.13 o 
  -4   4   9      382.10      402.43     17.93 o 
  -3   4   9      301.38      295.34     14.34 o 
  -2   4   9     1321.14     1302.75     37.84 o 
  -1   4   9       84.42       78.48      7.42 o 
   0   4   9     1568.93     1527.33     47.68 o 
   1   4   9      557.39      514.89     39.31 o 
   2   4   9        2.69        4.45      8.17 o 
   3   4   9      353.58      316.91     15.49 o 
   4   4   9       22.35       22.75     10.45 o 
   5   4   9      315.82      344.38     23.41 o 
   6   4   9       85.68       92.95     14.96 o 
   7   4   9      243.92      280.95     23.18 o 
   8   4   9     1030.61     1074.09     58.90 o 
   9   4   9      217.28      181.26     25.47 o 
  -9   5   9       46.78       35.54     17.72 o 
  -8   5   9      498.41      524.80     40.02 o 
  -7   5   9      183.53      193.77     15.14 o 
  -6   5   9      382.06      373.54     19.19 o 
  -5   5   9       61.06       65.94     14.63 o 
  -4   5   9       94.97       84.13      8.90 o 
  -3   5   9       56.44       54.04      8.37 o 
  -2   5   9       19.75        8.98      5.60 o 
  -1   5   9      433.72      428.58     23.24 o 
   0   5   9      376.82      372.13     17.42 o 
   1   5   9      331.13      309.65     29.08 o 
   2   5   9     1329.92     1262.27     78.41 o 
   3   5   9       49.93       51.31      7.58 o 
   4   5   9     1169.97     1175.87     38.80 o 
   5   5   9       52.57       57.43     13.00 o 
   6   5   9      336.97      333.30     24.48 o 
   7   5   9      315.26      308.13     27.87 o 
   8   5   9        2.42      -13.95     13.95 o 
  -8   6   9       70.93       72.26     19.24 o 
  -7   6   9       57.62       66.49     14.06 o 
  -6   6   9      506.09      565.36     27.58 o 
  -5   6   9        1.00        1.41      7.97 o 
  -4   6   9      499.33      504.65     24.02 o 
  -3   6   9       23.22       38.66     11.12 o 
  -2   6   9       17.04       29.93      8.71 o 
  -1   6   9      172.43      136.99     11.59 o 
   0   6   9      394.98      417.93     25.96 o 
   1   6   9      285.16      283.36     33.86 o 
   2   6   9      339.17      371.07     28.62 o 
   3   6   9      686.26      696.06     66.93 o 
   4   6   9      559.49      571.83     42.76 o 
   5   6   9        3.88        5.27     10.92 o 
   6   6   9      805.47      793.14     38.53 o 
   7   6   9      162.43      190.43     21.92 o 
   8   6   9      100.91       60.47     27.57 o 
  -8   7   9      455.70      523.48     29.18 o 
  -7   7   9      298.25      311.97     22.81 o 
  -6   7   9       71.20       76.26     16.36 o 
  -5   7   9       19.59       33.39      9.91 o 
  -4   7   9        3.66       -4.21      7.22 o 
  -3   7   9      125.43      143.13     19.81 o 
  -2   7   9       76.69       76.83     11.19 o 
  -1   7   9     1359.53     1349.04     50.00 o 
   0   7   9      120.19      107.92     12.22 o 
   1   7   9      556.36      543.07     40.96 o 
   2   7   9      420.65      408.17     22.96 o 
   3   7   9        4.43        9.95     17.39 o 
   4   7   9      155.74      168.82     28.71 o 
   5   7   9        3.62        2.70     17.63 o 
   6   7   9       65.97       69.74     40.64 o 
   7   7   9       14.27      -34.19     34.19 o 
  -7   8   9        0.27       -4.84     14.90 o 
  -6   8   9        2.14        9.06      9.45 o 
  -5   8   9       19.25       18.41      8.86 o 
  -4   8   9      145.03      129.64     21.63 o 
  -3   8   9       58.62       59.10     11.07 o 
  -2   8   9        9.56       18.59      8.67 o 
  -1   8   9        7.61        1.90      8.08 o 
   0   8   9       21.35       28.49     19.53 o 
   1   8   9      374.85      412.24     26.93 o 
   2   8   9      128.01      147.99     29.32 o 
   3   8   9      638.16      680.53     41.31 o 
   4   8   9        7.53       -1.68     15.00 o 
   5   8   9      484.87      505.57     43.20 o 
   6   8   9       35.59       31.62     40.59 o 
  -5   9   9        4.49        4.44     17.09 o 
  -4   9   9       65.85       79.90     13.40 o 
  -3   9   9        1.18       -1.00     12.41 o 
  -2   9   9       80.65       83.38     13.99 o 
  -1   9   9      272.35      247.40     29.98 o 
   0   9   9       27.59       34.45     11.14 o 
   1   9   9      290.15      302.35     34.16 o 
   2   9   9       14.46       25.08     11.92 o 
   3   9   9       24.82       21.29     10.90 o 
   4   9   9       68.50       96.10     19.20 o 
  -3  10   9      135.42      140.22     20.02 o 
  -2  10   9       32.68       39.53     18.24 o 
  -1  10   9        1.84        6.14      8.85 o 
   0  10   9      142.83      125.42     17.90 o 
   1  10   9       96.63      123.40     21.47 o 
   2  10   9       78.20       62.74     26.43 o 
 -10   0  10      267.87      290.64     27.98 o 
  -8   0  10      661.56      646.41     39.91 o 
  -6   0  10     1647.09     1857.99    174.01 o 
  -4   0  10      321.56      287.42     35.69 o 
  -2   0  10      695.70      724.31     33.62 o 
   0   0  10        1.69        0.76     12.31 o 
   2   0  10     6099.71     5568.99    354.00 o 
   4   0  10     4279.67     4093.89    259.73 o 
   6   0  10        6.99       -4.04     16.86 o 
   8   0  10      138.54      165.38     46.28 o 
 -10   1  10       67.37       73.89     19.98 o 
  -9   1  10        3.81        8.78      7.44 o 
  -8   1  10      163.27      182.06     14.55 o 
  -7   1  10       14.62       33.78      7.61 o 
  -6   1  10     1208.54     1297.14     61.12 o 
  -5   1  10       22.02       24.53      6.92 o 
  -4   1  10     1299.30     1291.06     37.62 o 
  -3   1  10     1399.00     1414.40     53.73 o 
  -2   1  10     1530.83     1589.65     44.59 o 
  -1   1  10      499.26      486.93     17.96 o 
   0   1  10     2516.24     2560.09     67.49 o 
   1   1  10      154.51      158.92     14.61 o 
   2   1  10      176.59      155.53     19.73 o 
   3   1  10      317.26      294.37     21.48 o 
   4   1  10      148.68      167.06     17.40 o 
   5   1  10      273.38      261.98     22.22 o 
   6   1  10      288.91      308.39     25.08 o 
   7   1  10        9.64       19.08     15.04 o 
   8   1  10      719.57      749.00     43.44 o 
   9   1  10      106.60      119.73     20.95 o 
 -10   2  10       13.22       15.17      9.03 o 
  -9   2  10       38.37       29.10      9.70 o 
  -8   2  10       34.85       38.77      8.74 o 
  -7   2  10      459.47      475.54     23.02 o 
  -6   2  10       32.71       53.59      8.15 o 
  -5   2  10     2390.31     2597.79     85.90 o 
  -4   2  10       13.96       21.29      5.91 o 
  -3   2  10        6.09        0.47      4.90 o 
  -2   2  10      353.10      377.82     23.61 o 
  -1   2  10       96.23       84.44      7.37 o 
   0   2  10     1213.46     1161.03     33.94 o 
   1   2  10       30.32       38.43     10.05 o 
   2   2  10     1049.16     1021.13     35.44 o 
   3   2  10     1152.99     1107.14     51.88 o 
   4   2  10      807.68      763.85     37.46 o 
   5   2  10      665.14      705.15     41.07 o 
   6   2  10      179.24      191.90     20.89 o 
   7   2  10      183.81      195.24     25.49 o 
   8   2  10        0.14       12.44     15.25 o 
  -9   3  10      213.12      229.83     26.60 o 
  -8   3  10        7.76        9.04      8.55 o 
  -7   3  10       18.45        6.17     14.43 o 
  -6   3  10        1.69        5.10      7.60 o 
  -5   3  10       97.88       87.74      9.38 o 
  -4   3  10        8.53        5.02     11.26 o 
  -3   3  10     1050.03     1067.45     32.56 o 
  -2   3  10      339.63      334.93     14.76 o 
  -1   3  10     1840.12     1744.04     55.21 o 
   0   3  10        6.83        6.94      4.71 o 
   1   3  10       42.99       26.94      6.31 o 
   2   3  10      301.02      241.82     13.77 o 
   3   3  10      469.72      428.80     26.60 o 
   4   3  10        1.19       -7.15     10.13 o 
   5   3  10      423.07      414.33     28.12 o 
   6   3  10      104.52      108.99     17.20 o 
   7   3  10       96.91      102.20     17.84 o 
   8   3  10      127.05      161.46     25.40 o 
  -9   4  10       29.30       42.96     19.24 o 
  -8   4  10      178.75      199.29     15.51 o 
  -7   4  10      227.59      252.65     16.35 o 
  -6   4  10      254.05      261.36     15.88 o 
  -5   4  10      539.77      530.72     22.43 o 
  -4   4  10      239.21      233.80     14.08 o 
  -3   4  10      512.16      494.91     19.48 o 
  -2   4  10       11.98       12.52      6.49 o 
  -1   4  10       20.63       16.48      5.27 o 
   0   4  10      630.64      553.58     25.98 o 
   1   4  10       10.45       12.66      9.18 o 
   2   4  10      432.45      453.97     20.72 o 
   3   4  10      124.77      142.78     12.46 o 
   4   4  10      476.90      437.28     40.69 o 
   5   4  10      147.54      128.87     16.76 o 
   6   4  10       95.81      100.63     16.15 o 
   7   4  10       18.81       27.45     14.06 o 
   8   4  10      102.69      118.35     19.77 o 
  -8   5  10       88.96       85.50     12.80 o 
  -7   5  10       48.56       39.88     10.98 o 
  -6   5  10      264.66      271.97     16.57 o 
  -5   5  10       36.92       31.32      7.63 o 
  -4   5  10        8.06       -0.43      8.22 o 
  -3   5  10      193.72      224.41     13.73 o 
  -2   5  10      135.86      125.12     10.49 o 
  -1   5  10      179.03      173.89     14.46 o 
   0   5  10      284.15      275.30     32.20 o 
   1   5  10      270.45      264.91     15.73 o 
   2   5  10       67.97       65.39      8.53 o 
   3   5  10       22.88       32.07     10.44 o 
   4   5  10        2.55       16.56     14.58 o 
   5   5  10       35.00       57.18     18.51 o 
   6   5  10        1.45      -11.00     11.00 o 
   7   5  10       14.12       -4.19     15.10 o 
  -8   6  10       25.82        8.60      9.25 o 
  -7   6  10       24.59       20.83      9.99 o 
  -6   6  10       15.70       14.30      8.71 o 
  -5   6  10        3.40       14.52      9.62 o 
  -4   6  10       43.35       24.22     10.56 o 
  -3   6  10       59.45       48.61      8.95 o 
  -2   6  10      217.15      206.20     19.06 o 
  -1   6  10      103.39      109.02     12.35 o 
   0   6  10      239.80      223.56     29.72 o 
   1   6  10      137.91      144.57     24.66 o 
   2   6  10      312.16      342.09     33.07 o 
   3   6  10       77.74       60.91     30.87 o 
   4   6  10       92.70       65.14     22.86 o 
   5   6  10        0.84      -10.21     15.87 o 
   6   6  10        4.20      -14.76     19.20 o 
   7   6  10        0.09        9.70     20.28 o 
  -7   7  10       63.34       61.01     11.94 o 
  -6   7  10        0.02       -1.67      8.28 o 
  -5   7  10      198.77      205.43     16.31 o 
  -4   7  10        1.24       -7.13      7.52 o 
  -3   7  10        4.24       -2.47      7.07 o 
  -2   7  10       50.90       45.35     17.66 o 
  -1   7  10        0.66       -2.96      9.21 o 
   0   7  10       11.40        4.38      7.66 o 
   1   7  10      476.13      487.27     26.29 o 
   2   7  10      717.38      770.79     42.75 o 
   3   7  10        0.96        6.08      7.62 o 
   4   7  10      148.65      141.83     16.61 o 
   5   7  10      190.75      191.41     49.13 o 
   6   7  10      123.86       79.03     44.55 o 
  -5   8  10       17.83        3.24     17.68 o 
  -4   8  10       56.97       61.26     11.72 o 
  -3   8  10       22.70       32.76     10.81 o 
  -2   8  10      304.52      330.59     28.18 o 
  -1   8  10       16.03       11.71     36.60 o 
   0   8  10      777.77      798.72     55.41 o 
   1   8  10      155.23      165.04     48.63 o 
   2   8  10       47.35       21.05     22.77 o 
   3   8  10       22.38        2.35     18.44 o 
   4   8  10       65.07      106.90     15.81 o 
  -3   9  10      481.89      511.72     40.87 o 
  -2   9  10      186.77      222.99     24.63 o 
  -1   9  10       34.55       18.63     11.68 o 
   0   9  10        8.91       19.13     18.87 o 
   1   9  10        8.61        3.00      8.48 o 
   2   9  10       13.02       33.66     12.06 o 
  -9   0  11       31.56       38.94     13.77 o 
  -7   0  11      890.63      972.54     72.76 o 
  -5   0  11     1796.56     1898.51     87.21 o 
  -3   0  11     1530.96     1503.04     84.76 o 
  -1   0  11     3723.12     3618.50    131.75 o 
   1   0  11     1670.17     1558.65     84.78 o 
   3   0  11        0.04       14.52     15.67 o 
   5   0  11       68.78       92.63     22.21 o 
   7   0  11      872.35      899.82     66.14 o 
  -9   1  11      357.18      369.12     25.32 o 
  -8   1  11       10.61       25.28      8.40 o 
  -7   1  11     1187.66     1268.86     48.84 o 
  -6   1  11      179.01      194.98     14.28 o 
  -5   1  11      407.31      436.94     19.53 o 
  -4   1  11       85.94       79.83      8.18 o 
  -3   1  11       59.81       74.58      7.74 o 
  -2   1  11      275.40      311.35     14.78 o 
  -1   1  11       10.71        3.19      5.37 o 
   0   1  11       88.63       91.25     12.29 o 
   1   1  11     1036.99     1054.27     36.83 o 
   2   1  11       60.33       43.31     13.48 o 
   3   1  11     3506.27     3429.66    190.94 o 
   4   1  11      146.99      154.28     19.19 o 
   5   1  11      499.78      462.95     30.68 o 
   6   1  11       47.03       49.31     14.97 o 
   7   1  11      129.81      175.56     21.72 o 
   8   1  11       12.42        5.97     15.96 o 
  -9   2  11       31.52       19.64     18.05 o 
  -8   2  11        4.56        4.01      7.49 o 
  -7   2  11       23.51       18.89     13.73 o 
  -6   2  11        2.56        7.50      6.28 o 
  -5   2  11       73.03       77.17      9.04 o 
  -4   2  11      277.07      295.48     15.86 o 
  -3   2  11      734.11      715.50     25.09 o 
  -2   2  11      697.45      745.34     25.36 o 
  -1   2  11      819.04      810.43     28.03 o 
   0   2  11       37.97       33.83     10.76 o 
   1   2  11      296.12      304.64     16.20 o 
   2   2  11      236.20      196.99     23.14 o 
   3   2  11        4.15       -9.67      9.67 o 
   4   2  11      114.10       70.35     21.91 o 
   5   2  11       18.90        4.56     12.26 o 
   6   2  11      329.07      385.98     38.56 o 
   7   2  11      144.44      138.78     25.36 o 
  -8   3  11        6.73        7.47      8.22 o 
  -7   3  11       45.17       44.84     13.57 o 
  -6   3  11      280.88      267.05     20.14 o 
  -5   3  11      809.84      877.53     31.46 o 
  -4   3  11       16.04        4.26      6.78 o 
  -3   3  11      749.58      752.59     26.00 o 
  -2   3  11      245.75      258.82     13.71 o 
  -1   3  11       27.76       23.51      6.22 o 
   0   3  11        2.42       -4.02      6.43 o 
   1   3  11       53.81       44.49      8.22 o 
   2   3  11      108.00      115.69     23.35 o 
   3   3  11      129.23      134.69     16.61 o 
   4   3  11      337.18      293.96     23.02 o 
   5   3  11       72.78       64.94     14.85 o 
   6   3  11        1.62        3.55     12.73 o 
   7   3  11       31.85       36.70     15.83 o 
  -8   4  11        7.26        7.82      8.05 o 
  -7   4  11      287.93      297.30     28.80 o 
  -6   4  11       21.69        8.54      7.53 o 
  -5   4  11       64.71       66.82      9.30 o 
  -4   4  11       42.49       63.52      9.11 o 
  -3   4  11        0.43        2.35     11.04 o 
  -2   4  11      281.04      267.91     14.33 o 
  -1   4  11       18.65       13.96      7.26 o 
   0   4  11      154.54      171.34     15.23 o 
   1   4  11       48.35       58.48      8.47 o 
   2   4  11        0.09       -5.03      5.31 o 
   3   4  11      100.41      120.42     18.62 o 
   4   4  11        4.91       -9.60     10.75 o 
   5   4  11       29.87       22.47     13.13 o 
   6   4  11       11.76        2.69     13.00 o 
   7   4  11        9.39      -11.05     14.75 o 
  -7   5  11       27.19       18.42      9.46 o 
  -6   5  11       18.56        9.10      8.26 o 
  -5   5  11        2.36        5.29     10.61 o 
  -4   5  11      255.67      265.86     15.80 o 
  -3   5  11      242.38      223.66     14.13 o 
  -2   5  11      474.73      514.75     20.72 o 
  -1   5  11       14.33       23.36      7.22 o 
   0   5  11       67.49       67.91      9.33 o 
   1   5  11      130.27      123.58     11.26 o 
   2   5  11        4.59        7.56      6.62 o 
   3   5  11      876.63      788.20     42.62 o 
   4   5  11        2.01        9.10     11.95 o 
   5   5  11       12.49       13.59     19.32 o 
   6   5  11       91.28       79.39     21.23 o 
  -6   6  11        0.22       -8.47      8.47 o 
  -5   6  11        0.02       -5.49      6.72 o 
  -4   6  11      169.52      185.94     15.19 o 
  -3   6  11      210.18      196.37     15.15 o 
  -2   6  11       85.31       69.67     16.09 o 
  -1   6  11      708.42      700.32     33.64 o 
   0   6  11      246.94      261.09     24.99 o 
   1   6  11       55.11       82.77     18.99 o 
   2   6  11       19.61       24.80     11.26 o 
   3   6  11       11.99        1.59     21.24 o 
   4   6  11      154.65      151.46     23.76 o 
   5   6  11      102.91      114.71     23.50 o 
  -5   7  11      633.43      704.11     32.81 o 
  -4   7  11       78.85       51.96     10.58 o 
  -3   7  11      218.43      208.03     18.13 o 
  -2   7  11       91.08      104.67     37.16 o 
  -1   7  11       35.82       22.81     17.06 o 
   0   7  11        3.15       -3.75      7.49 o 
   1   7  11        0.75        4.66      7.50 o 
   2   7  11       17.21       25.84     14.41 o 
   3   7  11        6.59      -11.26     11.26 o 
   4   7  11        0.25       33.49     35.03 o 
  -4   8  11      409.97      483.86     42.96 o 
  -3   8  11      546.96      623.50     41.39 o 
  -2   8  11        4.12       15.69      9.97 o 
  -1   8  11      510.43      528.92     64.79 o 
   0   8  11       23.59       25.17     11.15 o 
   1   8  11      229.27      265.71     24.09 o 
   2   8  11       67.86      105.67     15.90 o 
  -8   0  12      241.22      229.48     54.82 o 
  -6   0  12      104.08       84.52     23.64 o 
  -4   0  12       10.53       11.51      8.38 o 
  -2   0  12       86.40       58.59     10.65 o 
   0   0  12        0.05      -12.68     12.68 o 
   2   0  12      966.71      860.69     58.29 o 
   4   0  12      635.06      468.39     43.34 o 
   6   0  12        9.01       -7.87     23.07 o 
  -8   1  12       19.05        8.44      8.55 o 
  -7   1  12        0.90       10.44     13.18 o 
  -6   1  12        8.14       -2.49      6.33 o 
  -5   1  12        3.28        3.83      6.43 o 
  -4   1  12       10.36       14.95     11.82 o 
  -3   1  12      154.72      164.82     19.28 o 
  -2   1  12      588.64      608.68     28.61 o 
  -1   1  12       48.77       44.27      8.93 o 
   0   1  12      412.18      448.75     21.24 o 
   1   1  12      507.41      482.29     29.46 o 
   2   1  12       25.97       25.99     11.89 o 
   3   1  12        0.50       10.44     11.84 o 
   4   1  12        9.66       24.27     12.06 o 
   5   1  12       59.62       83.68     16.41 o 
   6   1  12       89.00       85.05     17.81 o 
   7   1  12      482.26      569.11     49.11 o 
  -8   2  12      205.89      223.43     26.14 o 
  -7   2  12       14.09        6.74      7.60 o 
  -6   2  12      630.46      693.58     29.46 o 
  -5   2  12        3.83       -4.73      5.72 o 
  -4   2  12      403.77      424.90     24.30 o 
  -3   2  12      763.10      778.87     27.08 o 
  -2   2  12      218.84      214.24     16.61 o 
  -1   2  12      348.72      373.25     40.37 o 
   0   2  12       24.68       25.02      7.01 o 
   1   2  12       44.60       49.64     13.15 o 
   2   2  12      141.01      115.27     15.87 o 
   3   2  12      177.71      164.01     18.42 o 
   4   2  12      135.27      164.21     19.30 o 
   5   2  12       67.21       45.89     14.87 o 
   6   2  12      100.59      159.99     21.50 o 
  -7   3  12        0.18       -0.30      7.25 o 
  -6   3  12       10.19        6.10      9.70 o 
  -5   3  12       26.53       36.00      9.47 o 
  -4   3  12      183.41      162.12     12.40 o 
  -3   3  12      128.42      143.94     13.22 o 
  -2   3  12      280.92      299.24     15.81 o 
  -1   3  12       24.38       28.35      8.09 o 
   0   3  12      506.71      527.59     34.59 o 
   1   3  12      390.95      403.97     20.11 o 
   2   3  12      436.57      407.29     27.67 o 
   3   3  12      137.33      133.40     17.01 o 
   4   3  12      233.29      216.40     21.34 o 
   5   3  12      125.38      108.23     17.55 o 
   6   3  12      120.33      128.42     19.48 o 
  -7   4  12       80.39       85.67     12.21 o 
  -6   4  12      183.63      160.91     13.59 o 
  -5   4  12       52.00       36.31     13.91 o 
  -4   4  12      510.35      481.29     36.08 o 
  -3   4  12       29.82       30.61      7.50 o 
  -2   4  12        9.80       18.06      7.64 o 
  -1   4  12        8.92        7.65      9.54 o 
   0   4  12        6.83        3.13      6.37 o 
   1   4  12      348.70      308.94     17.45 o 
   2   4  12      154.84      150.41     17.68 o 
   3   4  12      571.32      560.19     33.78 o 
   4   4  12       50.96       69.34     22.81 o 
   5   4  12       71.73       98.78     17.38 o 
  -6   5  12        0.14        4.35     11.86 o 
  -5   5  12        8.47       14.44     12.21 o 
  -4   5  12       75.64       75.39     10.97 o 
  -3   5  12       46.97       55.18     16.78 o 
  -2   5  12       67.63       83.92     11.68 o 
  -1   5  12      587.17      593.73     26.81 o 
   0   5  12       50.67       47.44      8.19 o 
   1   5  12      378.29      379.55     19.92 o 
   2   5  12       65.45       78.62     14.75 o 
   3   5  12       32.28       16.49     12.47 o 
   4   5  12        4.58      -12.57     16.04 o 
   5   5  12       84.91      104.91     22.81 o 
  -5   6  12      186.94      221.82     20.10 o 
  -4   6  12      359.26      392.13     23.04 o 
  -3   6  12      322.75      324.69     29.14 o 
  -2   6  12      163.25      158.66     16.42 o 
  -1   6  12        1.17       12.25      7.89 o 
   0   6  12      163.80      215.46     23.85 o 
   1   6  12       76.63       81.43     11.79 o 
   2   6  12        5.35       11.09      8.40 o 
   3   6  12      216.21      276.67     63.73 o 
   4   6  12       31.02       28.61     20.71 o 
  -3   7  12       25.08       30.61     10.37 o 
  -2   7  12      468.95      542.80     45.11 o 
  -1   7  12      113.17      122.10     15.22 o 
   0   7  12      244.55      269.50     26.82 o 
   1   7  12      266.39      298.95     21.50 o 
   2   7  12      325.91      378.88     39.56 o 
  -7   0  13      251.48      304.80     28.45 o 
  -5   0  13      886.28      992.03     90.85 o 
  -3   0  13       83.39      115.57     14.02 o 
  -1   0  13       29.82       35.40      9.72 o 
   1   0  13       81.21       77.54     39.59 o 
   3   0  13        0.19       25.52     17.44 o 
   5   0  13        0.96      -21.93     21.93 o 
  -6   1  13       64.31       96.06     24.15 o 
  -5   1  13       45.22       54.15     10.43 o 
  -4   1  13       14.50       12.29      6.71 o 
  -3   1  13      315.34      324.13     17.96 o 
  -2   1  13      155.89      188.75     12.28 o 
  -1   1  13      360.36      385.02     20.23 o 
   0   1  13       18.91       38.75     12.74 o 
   1   1  13        8.35        2.88     10.18 o 
   2   1  13        7.67        3.05     11.73 o 
   3   1  13        6.51        0.39     12.63 o 
   4   1  13       57.84       48.18     14.92 o 
   5   1  13       63.84       32.52     15.54 o 
  -6   2  13      122.50      144.29     29.64 o 
  -5   2  13       21.89       15.41     13.70 o 
  -4   2  13      151.99      128.09     11.44 o 
  -3   2  13       23.97       24.56     11.47 o 
  -2   2  13       67.30       62.18      8.58 o 
  -1   2  13      222.02      220.57     15.74 o 
   0   2  13      283.72      256.58     31.45 o 
   1   2  13       21.99        8.85     11.12 o 
   2   2  13        3.80        2.75     11.10 o 
   3   2  13       37.56       40.94     13.89 o 
   4   2  13       53.98       38.12     14.23 o 
   5   2  13        0.95       -1.25     18.95 o 
  -6   3  13      252.14      276.53     18.87 o 
  -5   3  13      223.79      220.48     19.49 o 
  -4   3  13        4.61        1.11      7.77 o 
  -3   3  13        6.18        0.36      6.31 o 
  -2   3  13       69.30       79.80     17.92 o 
  -1   3  13       15.92       11.39      7.70 o 
   0   3  13        4.20        2.85     16.32 o 
   1   3  13        9.36        9.79     12.10 o 
   2   3  13      232.28      234.35     22.04 o 
   3   3  13      110.45      110.13     17.49 o 
   4   3  13      432.35      426.59     30.26 o 
  -5   4  13      496.63      563.16     25.76 o 
  -4   4  13      190.99      192.23     14.41 o 
  -3   4  13      162.58      164.79     13.28 o 
  -2   4  13      724.51      743.79     33.34 o 
  -1   4  13       28.36        2.92     12.89 o 
   0   4  13      479.76      453.73     37.16 o 
   1   4  13      359.56      317.88     41.57 o 
   2   4  13       41.91       44.94     14.45 o 
   3   4  13       11.21       10.61     12.98 o 
   4   4  13        3.54        6.56     14.18 o 
  -4   5  13       78.92       87.11     12.09 o 
  -3   5  13       15.13       16.44     27.74 o 
  -2   5  13        7.69       -2.04     13.23 o 
  -1   5  13       53.78       63.33     10.67 o 
   0   5  13      251.25      243.85     20.34 o 
   1   5  13       14.71       12.11      7.77 o 
   2   5  13     1298.49     1292.91     68.48 o 
   3   5  13        4.20      -11.73     12.95 o 
  -2   6  13      484.91      520.61     31.69 o 
  -1   6  13       83.82       86.81     18.42 o 
   0   6  13     1366.89     1376.18     55.70 o 
   1   6  13        0.73       10.56      8.12 o 
  -4   0  14       81.97       89.26     40.30 o 
  -2   0  14      301.89      329.08     40.18 o 
   0   0  14        1.11       21.07     21.50 o 
   2   0  14       87.85       81.52     22.98 o 
  -5   1  14        9.07        0.50      8.51 o 
  -4   1  14       36.41       31.40      8.61 o 
  -3   1  14       92.62       95.43     10.07 o 
  -2   1  14      106.91      124.89     14.85 o 
  -1   1  14        3.10       -8.86     12.49 o 
   0   1  14       22.04       22.85     13.75 o 
   1   1  14        6.97       16.69     20.02 o 
   2   1  14        0.11      -11.38     11.38 o 
   3   1  14      363.19      297.01     25.85 o 
  -4   2  14        1.37        7.85     10.30 o 
  -3   2  14       81.46       84.97     13.75 o 
  -2   2  14        5.15        6.29     10.02 o 
  -1   2  14      201.47      178.27     20.88 o 
   0   2  14        9.40        5.88     13.19 o 
   1   2  14      214.19      238.79     22.92 o 
   2   2  14      151.95      147.16     19.61 o 
   3   2  14       80.46       91.26     20.39 o 
  -3   3  14      539.94      552.17     28.79 o 
  -2   3  14        0.15        2.52      9.48 o 
  -1   3  14      177.78      190.46     15.68 o 
   0   3  14        9.92       17.54     13.05 o 
   1   3  14      362.09      353.20     27.71 o 
   2   3  14        3.11      -11.70     12.39 o 
  -2   4  14      228.43      265.64     19.85 o 
  -1   4  14       33.12       27.30      8.98 o 
   0   4  14      119.64      109.64     18.10 o 
                                                 
